# Supplementary material for: Genetic Evidence Prioritizes Neurocognitive Decline as a Causal Driver of Sleep Disturbances: A Multi-Omics Analysis Identifying Causal Genes and Therapeutic Targets
Source: Curr Issues Mol Biol. 2025 Nov 20;47(11):967. doi: 10.3390/cimb47110967 (PMC12651937; doi:10.3390/cimb47110967)
Supplement: Supplementary file 1 [file cimb-47-00967-s001.zip]

Archive with 3 entries (2 files):
- cimb-3966126-supplementary/
- cimb-3966126-supplementary/Supplementary Figures S1-S5-xQTLMR.pdf
- cimb-3966126-supplementary/Supplementary Tables S1-S17-xQTLMR-R1.xlsx
