# Supplementary material for: Genetic Evidence Prioritizes Neurocognitive Decline as a Causal Driver of Sleep Disturbances: A Multi-Omics Analysis Identifying Causal Genes and Therapeutic Targets
Source: Curr Issues Mol Biol. 2025 Nov 20;47(11):967. doi: 10.3390/cimb47110967 (PMC12651937; doi:10.3390/cimb47110967)
Supplement: Supplementary file 1 [file cimb-47-00967-s001.zip › cimb-3966126-supplementary/Supplementary Tables S1-S17-xQTLMR-R1.xlsx]

## Sheet: Table S1.GWAS info
Table S1. Summary of GWAS datasets used in the analysis.
id	trait	coverage	ncase	group_name	year	mr	author	sex	qc_prior_to_upload	pmid	priority	population	unit	nsnp	sample_size	build	ncontrol	covariates	subcategory	category	ontology	doi	note	consortium
ebi-a-GCST90095138	Circulating levels of total-tau			public	2022	1	Sarnowski C	NA		35396452		European		8360926	14721	HG19/GRCh37			NA	NA				NA
ebi-a-GCST90029013	Educational attainment (years of education)			public	2018	1	Loh PR	NA		29892013		European		11972619	461457	HG19/GRCh37			NA	NA				NA
ebi-a-GCST90029012	Educational attainment (college completion)			public	2018	1	Loh PR	NA		29892013		European		11972619	470941	HG19/GRCh37			NA	NA				NA
ebi-a-GCST90027158	Alzheimer's disease		39106	public	2022	1	Bellenguez C	NA		35379992		European		20921626	487511	HG19/GRCh37	46828		NA	NA			beta+se converted from OR+CI;	NA
ebi-a-GCST90019411	Serum amyloid A-2 protein measurement			public	2020	1	Pietzner M	NA		33328453		European		15567814	10708	HG19/GRCh37			NA	NA				NA
ebi-a-GCST90019394	Serum amyloid A-1 protein measurement			public	2020	1	Pietzner M	NA		33328453		European		15566972	10708	HG19/GRCh37			NA	NA				NA
ebi-a-GCST90018916	Sleep apnea syndrome		13818	public	2021	1	Sakaue S	NA		34594039		European		24183940	476853	HG19/GRCh37	463035		NA	NA				NA
ebi-a-GCST90018894	Parkinson's disease		2638	public	2021	1	Sakaue S	NA		34594039		European		24194622	480018	HG19/GRCh37	477380		NA	NA				NA
ebi-a-GCST90018869	Insomnia		1402	public	2021	1	Sakaue S	NA		34594039		European		24196985	486627	HG19/GRCh37	485225		NA	NA				NA
ebi-a-GCST90013971	Any parental history of Alzheimer's disease (SPA correction)			public	2021	1	Mbatchou J	NA		34017140		European		11039080	407089	HG19/GRCh37			NA	NA				NA
ebi-a-GCST90013934	Insomnia (SPA correction)			public	2021	1	Mbatchou J	NA		34017140		European		11035739	407746	HG19/GRCh37			NA	NA				NA
ebi-a-GCST90013921	Any parental history of Alzheimer's disease (Firth correction)			public	2021	1	Mbatchou J	NA		34017140		European		11039079	407089	HG19/GRCh37			NA	NA				NA
ebi-a-GCST90013884	Insomnia (Firth correction)			public	2021	1	Mbatchou J	NA		34017140		European		11039127	407746	HG19/GRCh37			NA	NA				NA
ukb-d-SLEEP	Sleep disorders (combined)		2951	public	2018	1	Neale lab	Males and Females			0	European	NA	11120383	361194	HG19/GRCh37	358243		NA	Binary	NA		NA	NA
ukb-b-956	Illnesses of father: Parkinson's disease		10106	public	2018	1	Ben Elsworth	Males and Females			1	European	SD	9851867	399089	HG19/GRCh37	388983		NA	Binary	NA		20107#11: Output from GWAS pipeline using Phesant derived variables from UKBiobank	MRC-IEU
ukb-b-6992	Type of meals eaten: Restaurant meals		9846	public	2018	1	Ben Elsworth	Males and Females			1	European	SD	9851867	64949	HG19/GRCh37	55103		NA	Binary	NA		20089#462: Output from GWAS pipeline using Phesant derived variables from UKBiobank	MRC-IEU
ukb-b-6548	Illnesses of mother: Parkinson's disease		6998	public	2018	1	Ben Elsworth	Males and Females			1	European	SD	9851867	422464	HG19/GRCh37	415466		NA	Binary	NA		20110#11: Output from GWAS pipeline using Phesant derived variables from UKBiobank	MRC-IEU
ukb-b-4282	Prospective memory result			public	2018	1	Ben Elsworth	Males and Females			1	European	SD	9851867	152605	HG19/GRCh37			NA	Categorical Ordered	NA		20018: Output from GWAS pipeline using Phesant derived variables from UKBiobank	MRC-IEU
ukb-b-3957	Sleeplessness / insomnia			public	2018	1	Ben Elsworth	Males and Females			1	European	SD	9851867	462341	HG19/GRCh37			NA	Categorical Ordered	NA		1200: Output from GWAS pipeline using Phesant derived variables from UKBiobank	MRC-IEU
ukb-b-4323	Attempted fluid intelligence (FI) test.		2008	public	2018	1	Ben Elsworth	Males and Females			1	European	SD	9851867	151059	HG19/GRCh37	149051		NA	Binary	NA		4924: Output from GWAS pipeline using Phesant derived variables from UKBiobank	MRC-IEU
ukb-b-323	Illnesses of father: Alzheimer's disease/dementia		19255	public	2018	1	Ben Elsworth	Males and Females			1	European	SD	9851867	399793	HG19/GRCh37	380538		NA	Binary	NA		20107#10: Output from GWAS pipeline using Phesant derived variables from UKBiobank	MRC-IEU
ukb-b-2988	Number of fluid intelligence questions attempted within time limit			public	2018	1	Ben Elsworth	Males and Females			1	European	SD	9851867	149051	HG19/GRCh37			NA	Categorical Ordered	NA		20128: Output from GWAS pipeline using Phesant derived variables from UKBiobank	MRC-IEU
ukb-b-4956	Morning/evening person (chronotype)			public	2018	1	Ben Elsworth	Males and Females			1	European	SD	9851867	413343	HG19/GRCh37			NA	Categorical Ordered	NA		1180: Output from GWAS pipeline using Phesant derived variables from UKBiobank	MRC-IEU
ukb-b-4424	Sleep duration			public	2018	1	Ben Elsworth	Males and Females			1	European	SD	9851867	460099	HG19/GRCh37			NA	Categorical Ordered	NA		1160: Output from GWAS pipeline using Phesant derived variables from UKBiobank	MRC-IEU
ukb-b-5238	Fluid intelligence score			public	2018	1	Ben Elsworth	Males and Females			1	European	SD	9851867	149051	HG19/GRCh37			NA	Categorical Ordered	NA		20016: Output from GWAS pipeline using Phesant derived variables from UKBiobank	MRC-IEU
ukb-b-16943	Illnesses of siblings: Parkinson's disease		2005	public	2018	1	Ben Elsworth	Males and Females			1	European	SD	9851867	361199	HG19/GRCh37	359194		NA	Binary	NA		20111#11: Output from GWAS pipeline using Phesant derived variables from UKBiobank	MRC-IEU
ukb-b-16872	Round of numeric memory test			public	2018	1	Ben Elsworth	Males and Females			1	European	SD	9851867	48080	HG19/GRCh37			NA	Categorical Ordered	NA		4260: Output from GWAS pipeline using Phesant derived variables from UKBiobank	MRC-IEU
ukb-b-14699	Illnesses of mother: Alzheimer's disease/dementia		36548	public	2018	1	Ben Elsworth	Males and Females			1	European	SD	9851867	423738	HG19/GRCh37	387190		NA	Binary	NA		20110#10: Output from GWAS pipeline using Phesant derived variables from UKBiobank	MRC-IEU
ukb-b-14043	Illnesses of siblings: Alzheimer's disease/dementia		2094	public	2018	1	Ben Elsworth	Males and Females			1	European	SD	9851867	361264	HG19/GRCh37	359170		NA	Binary	NA		20111#10: Output from GWAS pipeline using Phesant derived variables from UKBiobank	MRC-IEU
ukb-a-9	Sleep duration			public	2017	1	Neale	Males and Females			1	European	SD	10894596	335410	HG19/GRCh37			NA	NA	NA		NA	Neale Lab
ukb-b-10857	Willing to attempt cognitive tests		6371	public	2018	1	Ben Elsworth	Males and Females			1	European	SD	9851867	462293	HG19/GRCh37	455922		NA	Binary	NA		62: Output from GWAS pipeline using Phesant derived variables from UKBiobank	MRC-IEU
ukb-a-13	Sleeplessness / insomnia			public	2017	1	Neale	Males and Females			1	European	SD	10894596	336965	HG19/GRCh37			NA	NA	NA		NA	Neale Lab
ukb-a-196	Fluid intelligence score			public	2017	1	Neale	Males and Females			1	European	SD	10894596	108818	HG19/GRCh37			NA	NA	NA		NA	Neale Lab
ukb-a-527	Diagnoses - main ICD10: G47 Sleep disorders		2025	public	2017	1	Neale	Males and Females			1	European	SD	10894596	337199	HG19/GRCh37	335174		NA	NA	NA		NA	Neale Lab
ukb-a-210	Illnesses of mother: Alzheimer's disease/dementia		26757	public	2017	1	Neale	Males and Females			1	European	SD	10894596	308780	HG19/GRCh37	283086		NA	NA	NA		NA	Neale Lab
ukb-a-197	Prospective memory result			public	2017	1	Neale	Males and Females			1	European	SD	10894596	111099	HG19/GRCh37			NA	NA	NA		NA	Neale Lab
ukb-a-11	Morning/evening person (chronotype)			public	2017	1	Neale	Males and Females			1	European	SD	10894596	301143	HG19/GRCh37			NA	NA	NA		NA	Neale Lab
ieu-b-4861	Chronotype			public	2018	1	Samuel Jones	Females			0	European	NA	11979082	244207	HG19/GRCh37			NA	Categorical Ordered	EFO:0008328		Output from UKBiobank - stratified by sex	NA
ieu-a-16	Childhood intelligence			public	2014	1	Benyamin B	Males and Females		23358156	1	European	SD	1380159	12441	HG19/GRCh37			Education	Risk factor	NA			SSGAC
ieu-b-7	Parkinson's disease		33674	public	2019	1	Nalls MA	Males and Females			1	European	NA	17891936	482730	HG19/GRCh37	449056		Psychiatric / neurological	Binary	NA		NA	International Parkinson's Disease Genomics Consortium
ieu-a-298	Alzheimer's disease		25580	public	2013	1	Lambert	Males and Females		24162737	1	European	log odds	11633	74046	HG19/GRCh37	48466		Psychiatric / neurological	Disease	NA		Exposure only; Effect allele frequencies are missing; forward(+) strand	IGAP
ieu-b-5067	Alzheimer's disease		954	public	2022	1	Benjamin Woolf	Males and Females			0	European	NA	12321875	488285	HG19/GRCh37	487331		NA	NA	EFO:0006514;MONDO_0004975		GWAS created using BOLT-LMM, Pheno was algorithmically defined using the UKB. See https://www.mdpi.com/2072-6643/14/9/1697 for more details. Imputation panel: see https://doi.org/10.5523/bris.pnoat8cxo0u52p6ynfaekeigi	NA
ieu-a-297	Alzheimer's disease		17008	public	2013	1	Lambert	Males and Females		24162737	2	European	log odds	7055882	54162	HG19/GRCh37	37154		Psychiatric / neurological	Disease	NA		Effect allele frequencies are missing; forward(+) strand	IGAP
ieu-b-4862	Chronotype			public	2018	1	Samuel Jones	Males			0	European	NA	17070463	205527	HG19/GRCh37			NA	Categorical Ordered	EFO:0008328		Output from UKBiobank - stratified by sex	NA
ieu-b-2	Alzheimer's disease		21982	public	2019	1	Kunkle BW	Males and Females		30820047	0	European	NA	10528610	63926	HG19/GRCh37	41944		Psychiatric / neurological	Binary	NA		NA	Alzheimer Disease Genetics Consortium (ADGC), European Alzheimer's Disease Initiative (EADI), Cohorts for Heart and Aging Research in Genomic Epidemiology Consortium (CHARGE), Genetic and Environmental Risk in AD/Defining Genetic, Polygenic and Environmental Risk for Alzheimer's Disease Consortium (GERAD/PERADES),
ieu-b-4838	Cognitive function			public	2022	1	Howe LJ	Males and Females			0	European	NA	6719661	22593	HG19/GRCh37			NA	NA	EFO:0008354		Population estimate	Within family GWAS consortium
ieu-a-1088	Sleep duration			public	2016	1	Jones	Males and Females		27494321	1	European	SD	16761226	128266	HG19/GRCh37			Sleeping	Risk factor	NA		Results from interim Biobank release enriched for smokers; could lead to bias through collider issues in MR	UK Biobank
ieu-a-1087	Chronotype			public	2016	1	Jones	Males and Females		27494321	1	European	SD	17032431	128266	HG19/GRCh37			Sleeping	Risk factor	NA		Results from interim Biobank release enriched for smokers; could lead to bias through collider issues in MR	UK Biobank
ebi-a-GCST90012878	Family history of Alzheimer's disease			public	2021	1	Schwartzentruber J	NA		33589840	0	European	NA	25065989	408942	HG19/GRCh37			NA	NA	NA		NA	NA
ebi-a-GCST90012877	Alzheimer's disease or family history of Alzheimer's disease			public	2021	1	Schwartzentruber J	NA		33589840	0	European	NA	10602762	472868	HG19/GRCh37			NA	NA	NA		NA	NA
ebi-a-GCST006685	Sleep duration (oversleepers)		10102	public	2016	1	Jones SE	NA		27494321	0	European	NA	16563303	91306	HG19/GRCh37	81204		NA	NA	NA		NA	NA
ebi-a-GCST002245	Alzheimer's disease (late onset)		17008	public	2013	1	Lambert JC	NA		24162737	0	European	logOR	7022150	55134	HG19/GRCh37	37154		NA	NA	NA		NA	NA
ebi-a-GCST005921	Family history of Alzheimer's disease			public	2018	1	Marioni RE	NA		29777097	0	European	NA	7746640	314278	HG19/GRCh37			NA	NA	NA		NA	NA
ebi-a-GCST004695	Insomnia complaints		12863	public	2017	1	Hammerschlag AR	NA		28604731	0	European	logOR	12350997	113006	HG19/GRCh37	19521		NA	NA	NA		beta+se converted from OR+CI;	NA
ebi-a-GCST003837	Chronotype			public	2016	1	Jones SE	NA		27494321	0	European	NA	16832291	127898	HG19/GRCh37			NA	NA	NA		NA	NA
ebi-a-GCST003839	Sleep duration			public	2016	1	Jones SE	NA		27494321	0	European	NA	16570056	127573	HG19/GRCh37			NA	NA	NA		NA	NA
ebi-a-GCST006488	Insomnia complaints		12863	public	2017	1	Hammerschlag AR	NA		28604731	0	European	logOR	12334883	53639	HG19/GRCh37	40776		NA	NA	NA		beta+se converted from OR+CI;	NA
ebi-a-GCST006487	Insomnia complaints		19521	public	2017	1	Hammerschlag AR	NA		28604731	0	European	logOR	12339141	59367	HG19/GRCh37	39846		NA	NA	NA		beta+se converted from OR+CI;	NA
ebi-a-GCST006686	Sleep duration (undersleepers)		28980	public	2016	1	Jones SE	NA		27494321	0	European	NA	16561726	110188	HG19/GRCh37	81208		NA	NA	NA		NA	NA
ebi-a-GCST001837	Intelligence (childhood)			public	2013	1	Benyamin B	NA		23358156	0	European	NA	1374543	12441	HG19/GRCh37			NA	NA	NA		NA	NA
ebi-a-GCST005920	Paternal history of Alzheimer's disease		14338	public	2018	1	Marioni RE	NA		29777097	0	European	logOR	7776415	260279	HG19/GRCh37	245941		NA	NA	NA		NA	NA
ebi-a-GCST006572	Cognitive performance			public	2018	1	Lee JJ	NA		30038396	0	European	NA	10066414	257841	HG19/GRCh37			NA	NA	NA		NA	NA
ebi-a-GCST005923	Maternal history of Alzheimer's disease		27696	public	2018	1	Marioni RE	NA		29777097	0	European	logOR	7776415	288676	HG19/GRCh37	260980		NA	NA	NA		NA	NA
ebi-a-GCST006250	Intelligence			public	2018	1	Savage JE	NA		29942086	0	European	NA	9276181	269867	HG19/GRCh37			NA	NA	NA		NA	NA

## Sheet: Table S2. GEO info
Table S2. Characteristics of the Gene Expression Omnibus (GEO) bulk RNA-seq datasets.
GSE6613
	healthy control N=22	neurological disease control N=33	Parkinson's disease N=50	p.overall	p.neurological disease control vs Parkinson's disease
description:				<0.001	<0.001
Whole blood from a healthy control	22 (100%)	0 (0.00%)	0 (0.00%)
Whole blood from a patient with Alzheimer's disease	0 (0.00%)	23 (69.7%)	0 (0.00%)
Whole blood from a patient with corticobasal degeneration	0 (0.00%)	1 (3.03%)	0 (0.00%)
Whole blood from a patient with essential tremor	0 (0.00%)	1 (3.03%)	0 (0.00%)
Whole blood from a patient with multiple system atrophy	0 (0.00%)	2 (6.06%)	0 (0.00%)
Whole blood from a patient with Parkinson's disease	0 (0.00%)	0 (0.00%)	50 (100%)
Whole blood from a patient with progressive supranuclear palsy	0 (0.00%)	6 (18.2%)	0 (0.00%)
type: RNA	22 (100%)	33 (100%)	50 (100%)	.	.
GSE39445
	Sleep Extension N=221	Sleep Restriction N=217	p.overall
tissue:ch1: Blood	221 (100%)	217 (100%)	.
genotype/variation:ch1:			0.972
4\4	97 (45.1%)	97 (45.8%)
5\5	118 (54.9%)	115 (54.2%)
hoursawake:ch1	21.0 (8.52)	20.8 (8.59)	0.799
circadianphase:ch1	1.38 (8.49)	-0.69 (8.73)	0.012
GSE132903
	AD N=97	ND N=98	p.overall
Sex:ch1:			1.000
female	48 (49.5%)	48 (49.0%)
male	49 (50.5%)	50 (51.0%)
tissue:ch1: middle temporal gyrus	97 (100%)	98 (100%)	.
expired_age	85.0 (6.75)	85.0 (6.90)	0.967

## Sheet: Table S3.Top_Hits
Table S3. High-confidence findings from the Mendelian randomization analysis of neurocognitive and sleep traits.
Top_Hit_per_Unified_Cat	Top_Hit_per_Unified_Cat
Representative_Category	Representative_Category	Analysis_Direction	Priority	Directionality	Relevance	exposure	outcome	Exposure_Category	Outcome_Category	nsnp	F_statistic	OR_CI.IVW	pval.IVW	qval.IVW	OR_CI.WM	pval.Weighted_median	OR_CI.Egger	pval.MR_Egger	reverse_pval.IVW	id.exposure	id.outcome	Trait_ID	Trait_Name	Role_in_Association
Broad Cognitive Function	Broad Cognitive Function	AD/Cognitive -> Sleep	High-Confidence (FDR < 0.05)	Unidirectional	Other-to-Other	Educational attainment (years of education) || id:ebi-a-GCST90029013	Sleep duration (oversleepers) || id:ebi-a-GCST006685	Broad Cognitive Function	Core Sleep Traits	211	2044.25	0.99 (0.99, 0.99)	6.04909e-12	3.83513e-10	0.99 (0.99, 1.00)	0.000414736	1.00 (0.99, 1.01)	0.823055		ebi-a-GCST90029013	ebi-a-GCST006685	ebi-a-GCST90029013	Educational attainment (years of education) || id:ebi-a-GCST90029013	Exposure
Chronotype	Chronotype	AD/Cognitive -> Sleep	High-Confidence (FDR < 0.05)	Unidirectional	Other-to-Other	Illnesses of mother: Alzheimer's disease/dementia || id:ukb-a-210	Morning/evening person (chronotype) || id:ukb-b-4956	Core AD & Dementia	Chronotype	5	39.6745	0.76 (0.68, 0.85)	1.57798e-06	2.63274e-05	0.77 (0.69, 0.86)	7.9192e-06	0.80 (0.69, 0.93)	0.0609112	0.396682	ukb-a-210	ukb-b-4956	ukb-b-4956	Morning/evening person (chronotype) || id:ukb-b-4956	Outcome
Core AD & Dementia	Core AD & Dementia	AD/Cognitive -> Sleep	High-Confidence (FDR < 0.05)	Unidirectional	Other-to-Other	Illnesses of mother: Alzheimer's disease/dementia || id:ukb-b-14699	Sleeplessness / insomnia || id:ukb-b-3957	Core AD & Dementia	Core Sleep Traits	8	36.3085	0.80 (0.74, 0.87)	2.76066e-08	8.75128e-07	0.81 (0.74, 0.88)	5.99516e-07	0.82 (0.75, 0.91)	0.0082197	0.413528	ukb-b-14699	ukb-b-3957	ukb-b-14699	Illnesses of mother: Alzheimer's disease/dementia || id:ukb-b-14699	Exposure
Core Sleep Traits	Core Sleep Traits	AD/Cognitive -> Sleep	High-Confidence (FDR < 0.05)	Unidirectional	Other-to-Other	Educational attainment (years of education) || id:ebi-a-GCST90029013	Sleep duration (oversleepers) || id:ebi-a-GCST006685	Broad Cognitive Function	Core Sleep Traits	211	2044.25	0.99 (0.99, 0.99)	6.04909e-12	3.83513e-10	0.99 (0.99, 1.00)	0.000414736	1.00 (0.99, 1.01)	0.823055		ebi-a-GCST90029013	ebi-a-GCST006685	ebi-a-GCST006685	Sleep duration (oversleepers) || id:ebi-a-GCST006685	Outcome
Imaging & Biomarkers	Imaging & Biomarkers	Sleep -> AD/Cognitive	Suggestive (P < 0.05)	Unidirectional	Core-to-Other	Chronotype || id:ieu-a-1087	Circulating levels of total-tau || id:ebi-a-GCST90095138	Chronotype	Imaging & Biomarkers	9	37.9118	1.22 (1.01, 1.47)	0.0434465	0.487401	1.15 (0.90, 1.48)	0.269046	1.05 (0.58, 1.88)	0.883876		ieu-a-1087	ebi-a-GCST90095138	ebi-a-GCST90095138	Circulating levels of total-tau || id:ebi-a-GCST90095138	Outcome
Neurodegenerative (Other)	Neurodegenerative (Other)	AD/Cognitive -> Sleep	Suggestive (P < 0.05)	Unidirectional	Other-to-Other	Parkinson's disease || id:ieu-b-7	Diagnoses - main ICD10: G47 Sleep disorders || id:ukb-a-527	Neurodegenerative (Other)	Other Sleep Traits	22	5439.9	1.00 (1.00, 1.00)	0.0439551	0.134713	1.00 (1.00, 1.00)	0.302609	1.00 (1.00, 1.00)	0.961183		ieu-b-7	ukb-a-527	ieu-b-7	Parkinson's disease || id:ieu-b-7	Exposure
Other Sleep Traits	Other Sleep Traits	AD/Cognitive -> Sleep	Suggestive (P < 0.05)	Unidirectional	Other-to-Other	Alzheimer's disease || id:ebi-a-GCST90027158	Sleep apnea syndrome || id:ebi-a-GCST90018916	Core AD & Dementia	Other Sleep Traits	59	323.957	0.95 (0.91, 0.99)	0.0215271	0.0793497	0.95 (0.89, 1.02)	0.176542	0.98 (0.90, 1.06)	0.612319		ebi-a-GCST90027158	ebi-a-GCST90018916	ebi-a-GCST90018916	Sleep apnea syndrome || id:ebi-a-GCST90018916	Outcome
Top_Hit_per_Exposure_Cat
Priority	Directionality	Relevance	Exposure_Category	exposure	Outcome_Category	outcome	nsnp	F_statistic	OR_CI.IVW	pval.IVW	qval.IVW	OR_CI.WM	pval.Weighted_median	OR_CI.Egger	pval.MR_Egger	reverse_pval.IVW	id.exposure	id.outcome	Analysis_Direction
High-Confidence (FDR < 0.05)	Unidirectional	Other-to-Other	Broad Cognitive Function	Educational attainment (years of education) || id:ebi-a-GCST90029013	Core Sleep Traits	Sleep duration (oversleepers) || id:ebi-a-GCST006685	211	2044.25	0.99 (0.99, 0.99)	6.04909e-12	3.83513e-10	0.99 (0.99, 1.00)	0.000414736	1.00 (0.99, 1.01)	0.823055		ebi-a-GCST90029013	ebi-a-GCST006685	AD/Cognitive -> Sleep
Suggestive (P < 0.05)	Unidirectional	Core-to-Core	Chronotype	Chronotype || id:ieu-a-1087	Broad Cognitive Function	Prospective memory result || id:ukb-b-4282	9	37.9118	1.09 (1.03, 1.16)	0.00548284	0.199376	1.06 (0.99, 1.14)	0.107516	1.17 (0.97, 1.41)	0.140466		ieu-a-1087	ukb-b-4282	Sleep -> AD/Cognitive
High-Confidence (FDR < 0.05)	Unidirectional	Other-to-Other	Core AD & Dementia	Illnesses of mother: Alzheimer's disease/dementia || id:ukb-b-14699	Core Sleep Traits	Sleeplessness / insomnia || id:ukb-b-3957	8	36.3085	0.80 (0.74, 0.87)	2.76066e-08	8.75128e-07	0.81 (0.74, 0.88)	5.99516e-07	0.82 (0.75, 0.91)	0.0082197	0.413528	ukb-b-14699	ukb-b-3957	AD/Cognitive -> Sleep
Suggestive (P < 0.05)	Unidirectional	Core-to-Core	Core Sleep Traits	Sleeplessness / insomnia || id:ukb-a-13	Broad Cognitive Function	Childhood intelligence || id:ieu-a-16	17	17.6315	0.47 (0.26, 0.86)	0.0143527	0.320519	0.53 (0.25, 1.16)	0.113792	1.61 (0.03, 81.11)	0.814516		ukb-a-13	ieu-a-16	Sleep -> AD/Cognitive
Suggestive (P < 0.05)	Unidirectional	Other-to-Other	Neurodegenerative (Other)	Parkinson's disease || id:ieu-b-7	Other Sleep Traits	Diagnoses - main ICD10: G47 Sleep disorders || id:ukb-a-527	22	5439.9	1.00 (1.00, 1.00)	0.0439551	0.134713	1.00 (1.00, 1.00)	0.302609	1.00 (1.00, 1.00)	0.961183		ieu-b-7	ukb-a-527	AD/Cognitive -> Sleep
Top_Hit_per_Outcome_Cat
Outcome_Category	outcome	nsnp	F_statistic	OR_CI.IVW	pval.IVW	qval.IVW	OR_CI.WM	pval.Weighted_median	OR_CI.Egger	pval.MR_Egger	reverse_pval.IVW	id.exposure	id.outcome	Analysis_Direction
Broad Cognitive Function	Prospective memory result || id:ukb-b-4282	9	37.9118	1.09 (1.03, 1.16)	0.00548284	0.199376	1.06 (0.99, 1.14)	0.107516	1.17 (0.97, 1.41)	0.140466		ieu-a-1087	ukb-b-4282	Sleep -> AD/Cognitive
Chronotype	Morning/evening person (chronotype) || id:ukb-b-4956	5	39.6745	0.76 (0.68, 0.85)	1.57798e-06	2.63274e-05	0.77 (0.69, 0.86)	7.9192e-06	0.80 (0.69, 0.93)	0.0609112	0.396682	ukb-a-210	ukb-b-4956	AD/Cognitive -> Sleep
Core AD & Dementia	Any parental history of Alzheimer's disease (Firth correction) || id:ebi-a-GCST90013921	75	39.243	1.12 (1.00, 1.24)	0.0407862	0.487401	1.21 (1.05, 1.40)	0.00807036	1.20 (0.88, 1.64)	0.260547	0.0183059	ukb-a-11	ebi-a-GCST90013921	Sleep -> AD/Cognitive
Core Sleep Traits	Sleep duration (oversleepers) || id:ebi-a-GCST006685	211	2044.25	0.99 (0.99, 0.99)	6.04909e-12	3.83513e-10	0.99 (0.99, 1.00)	0.000414736	1.00 (0.99, 1.01)	0.823055		ebi-a-GCST90029013	ebi-a-GCST006685	AD/Cognitive -> Sleep
Imaging & Biomarkers	Circulating levels of total-tau || id:ebi-a-GCST90095138	9	37.9118	1.22 (1.01, 1.47)	0.0434465	0.487401	1.15 (0.90, 1.48)	0.269046	1.05 (0.58, 1.88)	0.883876		ieu-a-1087	ebi-a-GCST90095138	Sleep -> AD/Cognitive
Other Sleep Traits	Sleep apnea syndrome || id:ebi-a-GCST90018916	59	323.957	0.95 (0.91, 0.99)	0.0215271	0.0793497	0.95 (0.89, 1.02)	0.176542	0.98 (0.90, 1.06)	0.612319		ebi-a-GCST90027158	ebi-a-GCST90018916	AD/Cognitive -> Sleep

## Sheet: Table S4.Top_results_summary
Table S4. Summary of top-ranked causal associations from Mendelian randomization analysis.
Analysis_Direction	Priority	Directionality	Relevance	Exposure_Category	exposure	Outcome_Category	outcome	nsnp	F_statistic	OR_CI.IVW	pval.IVW	qval.IVW	OR_CI.WM	pval.Weighted_median	OR_CI.Egger	pval.MR_Egger	reverse_pval.IVW	id.exposure	id.outcome
AD/Cognitive -> Sleep	Suggestive (P < 0.05)	Bidirectional	Other-to-Other	Core AD & Dementia	Any parental history of Alzheimer's disease (SPA correction) || id:ebi-a-GCST90013971	Chronotype	Morning/evening person (chronotype) || id:ukb-a-11	11		0.98 (0.96, 1.00)	0.0142818	0.0538966	0.98 (0.96, 1.00)	0.0225581	0.97 (0.94, 0.99)	0.0212905	0.0412257	ebi-a-GCST90013971	ukb-a-11
AD/Cognitive -> Sleep	Suggestive (P < 0.05)	Bidirectional	Other-to-Other	Core AD & Dementia	Any parental history of Alzheimer's disease (Firth correction) || id:ebi-a-GCST90013921	Chronotype	Morning/evening person (chronotype) || id:ukb-a-11	11		0.98 (0.96, 1.00)	0.0183059	0.0682702	0.98 (0.96, 1.00)	0.0290152	0.96 (0.94, 0.99)	0.0240542	0.0407862	ebi-a-GCST90013921	ukb-a-11
AD/Cognitive -> Sleep	Suggestive (P < 0.05)	Unidirectional	Other-to-Other	Core AD & Dementia	Alzheimer's disease || id:ebi-a-GCST90027158	Other Sleep Traits	Sleep apnea syndrome || id:ebi-a-GCST90018916	59	323.957	0.95 (0.91, 0.99)	0.0215271	0.0793497	0.95 (0.89, 1.02)	0.176542	0.98 (0.90, 1.06)	0.612319		ebi-a-GCST90027158	ebi-a-GCST90018916
AD/Cognitive -> Sleep	Suggestive (P < 0.05)	Unidirectional	Other-to-Other	Broad Cognitive Function	Number of fluid intelligence questions attempted within time limit || id:ukb-b-2988	Core Sleep Traits	Insomnia (SPA correction) || id:ebi-a-GCST90013934	13	182.428	0.39 (0.17, 0.88)	0.0225333	0.0821041	0.42 (0.13, 1.34)	0.142552	0.11 (0.01, 1.35)	0.112886		ukb-b-2988	ebi-a-GCST90013934
AD/Cognitive -> Sleep	Suggestive (P < 0.05)	Unidirectional	Other-to-Other	Core AD & Dementia	Alzheimer's disease || id:ebi-a-GCST90027158	Core Sleep Traits	Sleep duration (undersleepers) || id:ebi-a-GCST006686	51	188.498	1.01 (1.00, 1.02)	0.0236825	0.0853108	1.01 (1.00, 1.02)	0.183665	1.01 (0.98, 1.03)	0.649267		ebi-a-GCST90027158	ebi-a-GCST006686
AD/Cognitive -> Sleep	Suggestive (P < 0.05)	Unidirectional	Other-to-Other	Broad Cognitive Function	Number of fluid intelligence questions attempted within time limit || id:ukb-b-2988	Chronotype	Chronotype || id:ieu-b-4861	11	203.61	0.95 (0.90, 0.99)	0.0266242	0.0939247	0.95 (0.89, 1.02)	0.138811	0.94 (0.81, 1.09)	0.418258	0.358788	ukb-b-2988	ieu-b-4861
AD/Cognitive -> Sleep	Suggestive (P < 0.05)	Unidirectional	Other-to-Other	Broad Cognitive Function	Educational attainment (years of education) || id:ebi-a-GCST90029013	Core Sleep Traits	Insomnia || id:ebi-a-GCST90018869	208	2044.25	0.92 (0.86, 0.99)	0.0266663	0.0939247	0.95 (0.86, 1.06)	0.36977	1.03 (0.76, 1.39)	0.842598		ebi-a-GCST90029013	ebi-a-GCST90018869
AD/Cognitive -> Sleep	Suggestive (P < 0.05)	Unidirectional	Other-to-Other	Core AD & Dementia	Alzheimer's disease || id:ebi-a-GCST90027158	Core Sleep Traits	Sleep duration (oversleepers) || id:ebi-a-GCST006685	51	188.498	0.99 (0.99, 1.00)	0.0272085	0.0942283	0.99 (0.98, 1.00)	0.20889	0.99 (0.97, 1.01)	0.309224		ebi-a-GCST90027158	ebi-a-GCST006685
AD/Cognitive -> Sleep	Suggestive (P < 0.05)	Unidirectional	Other-to-Other	Broad Cognitive Function	Number of fluid intelligence questions attempted within time limit || id:ukb-b-2988	Core Sleep Traits	Insomnia (Firth correction) || id:ebi-a-GCST90013884	13	182.428	0.40 (0.18, 0.92)	0.029947	0.0969453	0.44 (0.14, 1.34)	0.148115	0.12 (0.01, 1.53)	0.130367		ukb-b-2988	ebi-a-GCST90013884
AD/Cognitive -> Sleep	Suggestive (P < 0.05)	Unidirectional	Other-to-Other	Core AD & Dementia	Any parental history of Alzheimer's disease (SPA correction) || id:ebi-a-GCST90013971	Core Sleep Traits	Sleep duration || id:ukb-a-9	11		0.99 (0.98, 1.00)	0.0328279	0.105116	0.99 (0.98, 1.01)	0.289733	0.98 (0.97, 1.00)	0.0829453	0.56024	ebi-a-GCST90013971	ukb-a-9
AD/Cognitive -> Sleep	Suggestive (P < 0.05)	Unidirectional	Other-to-Other	Core AD & Dementia	Any parental history of Alzheimer's disease (Firth correction) || id:ebi-a-GCST90013921	Core Sleep Traits	Sleep duration || id:ukb-a-9	11		0.99 (0.98, 1.00)	0.0363563	0.11525	0.99 (0.98, 1.01)	0.244247	0.98 (0.97, 1.00)	0.0882219	0.558227	ebi-a-GCST90013921	ukb-a-9
AD/Cognitive -> Sleep	Suggestive (P < 0.05)	Unidirectional	Other-to-Other	Neurodegenerative (Other)	Parkinson's disease || id:ieu-b-7	Other Sleep Traits	Diagnoses - main ICD10: G47 Sleep disorders || id:ukb-a-527	22	5439.9	1.00 (1.00, 1.00)	0.0439551	0.134713	1.00 (1.00, 1.00)	0.302609	1.00 (1.00, 1.00)	0.961183		ieu-b-7	ukb-a-527
AD/Cognitive -> Sleep	Suggestive (P < 0.05)	Unidirectional	Other-to-Other	Core AD & Dementia	Illnesses of mother: Alzheimer's disease/dementia || id:ukb-b-14699	Other Sleep Traits	Sleep apnea syndrome || id:ebi-a-GCST90018916	8	36.3085	0.51 (0.26, 0.99)	0.0450634	0.136049	0.48 (0.24, 0.93)	0.0306422	0.45 (0.20, 1.02)	0.103987		ukb-b-14699	ebi-a-GCST90018916
AD/Cognitive -> Sleep	High-Confidence (FDR < 0.05)	Unidirectional	Other-to-Other	Broad Cognitive Function	Educational attainment (years of education) || id:ebi-a-GCST90029013	Core Sleep Traits	Sleep duration (oversleepers) || id:ebi-a-GCST006685	211	2044.25	0.99 (0.99, 0.99)	6.04909e-12	3.83513e-10	0.99 (0.99, 1.00)	0.000414736	1.00 (0.99, 1.01)	0.823055		ebi-a-GCST90029013	ebi-a-GCST006685
AD/Cognitive -> Sleep	High-Confidence (FDR < 0.05)	Unidirectional	Other-to-Other	Core AD & Dementia	Illnesses of mother: Alzheimer's disease/dementia || id:ukb-b-14699	Core Sleep Traits	Sleeplessness / insomnia || id:ukb-b-3957	8	36.3085	0.80 (0.74, 0.87)	2.76066e-08	8.75128e-07	0.81 (0.74, 0.88)	5.99516e-07	0.82 (0.75, 0.91)	0.0082197	0.413528	ukb-b-14699	ukb-b-3957
AD/Cognitive -> Sleep	High-Confidence (FDR < 0.05)	Unidirectional	Other-to-Other	Core AD & Dementia	Illnesses of mother: Alzheimer's disease/dementia || id:ukb-a-210	Core Sleep Traits	Sleeplessness / insomnia || id:ukb-b-3957	5	39.6745	0.80 (0.74, 0.87)	1.96684e-07	4.79606e-06	0.81 (0.74, 0.87)	2.9381e-07	0.83 (0.74, 0.92)	0.0433359	0.278721	ukb-a-210	ukb-b-3957
AD/Cognitive -> Sleep	High-Confidence (FDR < 0.05)	Unidirectional	Other-to-Other	Core AD & Dementia	Illnesses of mother: Alzheimer's disease/dementia || id:ukb-a-210	Chronotype	Morning/evening person (chronotype) || id:ukb-b-4956	5	39.6745	0.76 (0.68, 0.85)	1.57798e-06	2.63274e-05	0.77 (0.69, 0.86)	7.9192e-06	0.80 (0.69, 0.93)	0.0609112	0.396682	ukb-a-210	ukb-b-4956
AD/Cognitive -> Sleep	High-Confidence (FDR < 0.05)	Unidirectional	Other-to-Other	Core AD & Dementia	Illnesses of mother: Alzheimer's disease/dementia || id:ukb-b-14699	Chronotype	Morning/evening person (chronotype) || id:ukb-a-11	8	36.3085	0.74 (0.65, 0.84)	2.24064e-06	3.55141e-05	0.74 (0.65, 0.85)	1.69283e-05	0.76 (0.65, 0.89)	0.0155031	0.756534	ukb-b-14699	ukb-a-11
AD/Cognitive -> Sleep	High-Confidence (FDR < 0.05)	Unidirectional	Other-to-Other	Core AD & Dementia	Illnesses of mother: Alzheimer's disease/dementia || id:ukb-a-210	Chronotype	Morning/evening person (chronotype) || id:ukb-a-11	5	39.6745	0.73 (0.64, 0.83)	3.02891e-06	4.57222e-05	0.75 (0.66, 0.85)	1.15034e-05	0.78 (0.66, 0.93)	0.0699492	0.899962	ukb-a-210	ukb-a-11
AD/Cognitive -> Sleep	High-Confidence (FDR < 0.05)	Unidirectional	Other-to-Other	Core AD & Dementia	Illnesses of mother: Alzheimer's disease/dementia || id:ukb-b-14699	Chronotype	Morning/evening person (chronotype) || id:ukb-b-4956	8	36.3085	0.78 (0.70, 0.87)	5.07501e-06	6.18761e-05	0.78 (0.70, 0.87)	6.40242e-06	0.77 (0.67, 0.88)	0.00858932	0.134525	ukb-b-14699	ukb-b-4956
AD/Cognitive -> Sleep	High-Confidence (FDR < 0.05)	Unidirectional	Other-to-Other	Core AD & Dementia	Illnesses of mother: Alzheimer's disease/dementia || id:ukb-b-14699	Core Sleep Traits	Sleeplessness / insomnia || id:ukb-a-13	8	36.3085	0.82 (0.75, 0.90)	2.56626e-05	0.000254221	0.82 (0.75, 0.91)	0.000117202	0.83 (0.74, 0.94)	0.0210588	0.511164	ukb-b-14699	ukb-a-13
AD/Cognitive -> Sleep	High-Confidence (FDR < 0.05)	Unidirectional	Other-to-Other	Core AD & Dementia	Illnesses of mother: Alzheimer's disease/dementia || id:ukb-a-210	Chronotype	Chronotype || id:ieu-b-4861	4	47.544	1.54 (1.25, 1.90)	4.08665e-05	0.00038102	1.54 (1.25, 1.90)	5.44309e-05	1.46 (1.11, 1.93)	0.114966	0.853203	ukb-a-210	ieu-b-4861
AD/Cognitive -> Sleep	High-Confidence (FDR < 0.05)	Unidirectional	Other-to-Other	Core AD & Dementia	Illnesses of father: Alzheimer's disease/dementia || id:ukb-b-323	Chronotype	Chronotype || id:ieu-b-4861	3	22.6306	2.25 (1.52, 3.33)	5.24805e-05	0.00044963	2.25 (1.50, 3.37)	8.88871e-05	2.02 (1.21, 3.39)	0.228242	0.198014	ukb-b-323	ieu-b-4861
AD/Cognitive -> Sleep	High-Confidence (FDR < 0.05)	Unidirectional	Other-to-Other	Core AD & Dementia	Illnesses of mother: Alzheimer's disease/dementia || id:ukb-a-210	Core Sleep Traits	Sleep duration || id:ukb-b-4424	5	39.6745	0.83 (0.76, 0.91)	5.51744e-05	0.000460271	0.83 (0.76, 0.92)	0.000198578	0.85 (0.76, 0.96)	0.0766916	0.421388	ukb-a-210	ukb-b-4424
AD/Cognitive -> Sleep	High-Confidence (FDR < 0.05)	Unidirectional	Other-to-Other	Core AD & Dementia	Illnesses of mother: Alzheimer's disease/dementia || id:ukb-a-210	Core Sleep Traits	Sleeplessness / insomnia || id:ukb-a-13	5	39.6745	0.82 (0.75, 0.91)	7.59554e-05	0.000578776	0.82 (0.74, 0.91)	8.00353e-05	0.83 (0.73, 0.94)	0.0586556	0.585231	ukb-a-210	ukb-a-13
AD/Cognitive -> Sleep	High-Confidence (FDR < 0.05)	Unidirectional	Other-to-Other	Core AD & Dementia	Illnesses of mother: Alzheimer's disease/dementia || id:ukb-b-14699	Chronotype	Chronotype || id:ieu-b-4861	7	39.8165	1.48 (1.21, 1.81)	0.000107293	0.000772996	1.51 (1.22, 1.88)	0.00017634	1.57 (1.23, 2.00)	0.0149327	0.658668	ukb-b-14699	ieu-b-4861
AD/Cognitive -> Sleep	High-Confidence (FDR < 0.05)	Unidirectional	Other-to-Other	Broad Cognitive Function	Fluid intelligence score || id:ukb-b-5238	Core Sleep Traits	Insomnia (Firth correction) || id:ebi-a-GCST90013884	72	192.665	0.52 (0.36, 0.75)	0.000406927	0.00257992	0.48 (0.29, 0.79)	0.00390232	0.19 (0.04, 0.98)	0.0514476		ukb-b-5238	ebi-a-GCST90013884
AD/Cognitive -> Sleep	High-Confidence (FDR < 0.05)	Unidirectional	Other-to-Other	Broad Cognitive Function	Cognitive performance || id:ebi-a-GCST006572	Core Sleep Traits	Insomnia (SPA correction) || id:ebi-a-GCST90013934	117	47.0267	0.28 (0.14, 0.57)	0.000426682	0.00260112	0.20 (0.07, 0.54)	0.00163073	0.62 (0.03, 11.66)	0.749614		ebi-a-GCST006572	ebi-a-GCST90013934
AD/Cognitive -> Sleep	High-Confidence (FDR < 0.05)	Unidirectional	Other-to-Other	Broad Cognitive Function	Fluid intelligence score || id:ukb-b-5238	Core Sleep Traits	Insomnia (SPA correction) || id:ebi-a-GCST90013934	72	192.665	0.52 (0.36, 0.75)	0.000443282	0.00265133	0.48 (0.29, 0.79)	0.0040499	0.20 (0.04, 1.02)	0.0562216		ukb-b-5238	ebi-a-GCST90013934
AD/Cognitive -> Sleep	High-Confidence (FDR < 0.05)	Unidirectional	Other-to-Other	Broad Cognitive Function	Cognitive performance || id:ebi-a-GCST006572	Core Sleep Traits	Insomnia (Firth correction) || id:ebi-a-GCST90013884	117	47.0267	0.29 (0.14, 0.59)	0.000580509	0.00331669	0.20 (0.07, 0.56)	0.00215899	0.71 (0.04, 13.57)	0.818709		ebi-a-GCST006572	ebi-a-GCST90013884
AD/Cognitive -> Sleep	High-Confidence (FDR < 0.05)	Unidirectional	Other-to-Other	Core AD & Dementia	Alzheimer's disease || id:ebi-a-GCST90027158	Core Sleep Traits	Sleep duration || id:ebi-a-GCST003839	51	188.498	0.97 (0.95, 0.99)	0.00105427	0.00586322	0.97 (0.95, 1.00)	0.0496648	0.99 (0.93, 1.04)	0.664701		ebi-a-GCST90027158	ebi-a-GCST003839
AD/Cognitive -> Sleep	High-Confidence (FDR < 0.05)	Unidirectional	Other-to-Other	Core AD & Dementia	Illnesses of mother: Alzheimer's disease/dementia || id:ukb-a-210	Core Sleep Traits	Sleep duration || id:ukb-a-9	5	39.6745	0.82 (0.72, 0.92)	0.00139426	0.00762033	0.82 (0.74, 0.91)	0.000304358	0.86 (0.73, 1.02)	0.177184	0.321585	ukb-a-210	ukb-a-9
AD/Cognitive -> Sleep	High-Confidence (FDR < 0.05)	Unidirectional	Other-to-Other	Core AD & Dementia	Any parental history of Alzheimer's disease (SPA correction) || id:ebi-a-GCST90013971	Core Sleep Traits	Sleeplessness / insomnia || id:ukb-b-3957	11		0.99 (0.98, 0.99)	0.00201629	0.0106528	0.98 (0.97, 0.99)	0.00340905	0.98 (0.97, 0.99)	0.0178653	0.505357	ebi-a-GCST90013971	ukb-b-3957
AD/Cognitive -> Sleep	High-Confidence (FDR < 0.05)	Unidirectional	Other-to-Other	Core AD & Dementia	Any parental history of Alzheimer's disease (Firth correction) || id:ebi-a-GCST90013921	Core Sleep Traits	Sleeplessness / insomnia || id:ukb-b-3957	11		0.99 (0.98, 0.99)	0.00217749	0.0111333	0.98 (0.97, 0.99)	0.00371635	0.98 (0.97, 0.99)	0.0178546	0.506407	ebi-a-GCST90013921	ukb-b-3957
AD/Cognitive -> Sleep	High-Confidence (FDR < 0.05)	Unidirectional	Other-to-Other	Core AD & Dementia	Illnesses of mother: Alzheimer's disease/dementia || id:ukb-a-210	Chronotype	Chronotype || id:ieu-b-4862	4	47.544	1.41 (1.13, 1.77)	0.00231187	0.0116328	1.37 (1.08, 1.73)	0.00866773	1.22 (0.91, 1.64)	0.320807	0.790963	ukb-a-210	ieu-b-4862
AD/Cognitive -> Sleep	High-Confidence (FDR < 0.05)	Unidirectional	Other-to-Other	Core AD & Dementia	Illnesses of father: Alzheimer's disease/dementia || id:ukb-b-323	Chronotype	Chronotype || id:ieu-b-4862	3	22.6306	1.91 (1.22, 3.01)	0.00505805	0.0225831	1.88 (1.22, 2.90)	0.00436023	1.45 (0.83, 2.53)	0.416216	0.141498	ukb-b-323	ieu-b-4862
AD/Cognitive -> Sleep	High-Confidence (FDR < 0.05)	Unidirectional	Other-to-Other	Core AD & Dementia	Illnesses of mother: Alzheimer's disease/dementia || id:ukb-b-14699	Chronotype	Chronotype || id:ieu-b-4862	7	39.8165	1.39 (1.10, 1.76)	0.0055686	0.0238547	1.37 (1.10, 1.71)	0.00498242	1.32 (0.97, 1.78)	0.134281	0.911134	ukb-b-14699	ieu-b-4862
AD/Cognitive -> Sleep	High-Confidence (FDR < 0.05)	Unidirectional	Other-to-Other	Broad Cognitive Function	Fluid intelligence score || id:ukb-b-5238	Core Sleep Traits	Sleep duration (undersleepers) || id:ebi-a-GCST006686	76	191.62	0.99 (0.98, 1.00)	0.00694918	0.0282422	0.99 (0.98, 1.00)	0.0855962	0.97 (0.93, 1.01)	0.191749		ukb-b-5238	ebi-a-GCST006686
AD/Cognitive -> Sleep	High-Confidence (FDR < 0.05)	Unidirectional	Other-to-Other	Core AD & Dementia	Illnesses of mother: Alzheimer's disease/dementia || id:ukb-b-14699	Core Sleep Traits	Sleep duration || id:ukb-a-9	8	36.3085	0.84 (0.73, 0.96)	0.00868682	0.0344215	0.83 (0.75, 0.92)	0.000447463	0.80 (0.68, 0.95)	0.0440903	0.865448	ukb-b-14699	ukb-a-9
Sleep -> AD/Cognitive	Suggestive (P < 0.05)	Unidirectional	Core-to-Core	Chronotype	Chronotype || id:ieu-a-1087	Broad Cognitive Function	Prospective memory result || id:ukb-b-4282	9	37.9118	1.09 (1.03, 1.16)	0.00548284	0.199376	1.06 (0.99, 1.14)	0.107516	1.17 (0.97, 1.41)	0.140466		ieu-a-1087	ukb-b-4282
Sleep -> AD/Cognitive	Suggestive (P < 0.05)	Unidirectional	Core-to-Core	Chronotype	Chronotype || id:ebi-a-GCST003837	Broad Cognitive Function	Prospective memory result || id:ukb-b-4282	9	37.8031	1.09 (1.03, 1.16)	0.00548284	0.199376	1.06 (0.99, 1.14)	0.101701	1.17 (0.97, 1.41)	0.140466		ebi-a-GCST003837	ukb-b-4282
Sleep -> AD/Cognitive	Suggestive (P < 0.05)	Unidirectional	Core-to-Core	Chronotype	Chronotype || id:ieu-a-1087	Broad Cognitive Function	Prospective memory result || id:ukb-a-197	9	37.9118	1.09 (1.02, 1.16)	0.00890239	0.237397	1.06 (0.97, 1.15)	0.187604	1.26 (1.06, 1.51)	0.0340329		ieu-a-1087	ukb-a-197
Sleep -> AD/Cognitive	Suggestive (P < 0.05)	Unidirectional	Core-to-Core	Chronotype	Chronotype || id:ebi-a-GCST003837	Broad Cognitive Function	Prospective memory result || id:ukb-a-197	9	37.8031	1.09 (1.02, 1.16)	0.00890239	0.237397	1.06 (0.97, 1.15)	0.193828	1.26 (1.06, 1.51)	0.0340329		ebi-a-GCST003837	ukb-a-197
Sleep -> AD/Cognitive	Suggestive (P < 0.05)	Unidirectional	Core-to-Core	Core Sleep Traits	Sleeplessness / insomnia || id:ukb-a-13	Broad Cognitive Function	Childhood intelligence || id:ieu-a-16	17	17.6315	0.47 (0.26, 0.86)	0.0143527	0.320519	0.53 (0.25, 1.16)	0.113792	1.61 (0.03, 81.11)	0.814516		ukb-a-13	ieu-a-16
Sleep -> AD/Cognitive	Suggestive (P < 0.05)	Unidirectional	Core-to-Core	Core Sleep Traits	Sleeplessness / insomnia || id:ukb-a-13	Broad Cognitive Function	Intelligence (childhood) || id:ebi-a-GCST001837	17	17.6315	0.47 (0.26, 0.86)	0.0143527	0.320519	0.53 (0.24, 1.17)	0.115913	1.61 (0.03, 81.11)	0.814516		ukb-a-13	ebi-a-GCST001837
Sleep -> AD/Cognitive	Suggestive (P < 0.05)	Unidirectional	Core-to-Core	Core Sleep Traits	Sleep duration || id:ukb-b-4424	Broad Cognitive Function	Attempted fluid intelligence (FI) test. || id:ukb-b-4323	59	25.3556	1.01 (1.00, 1.02)	0.0152247	0.320519	1.01 (0.99, 1.02)	0.360429	0.98 (0.94, 1.03)	0.44367		ukb-b-4424	ukb-b-4323
Sleep -> AD/Cognitive	Suggestive (P < 0.05)	Unidirectional	Core-to-Core	Chronotype	Morning/evening person (chronotype) || id:ukb-a-11	Broad Cognitive Function	Attempted fluid intelligence (FI) test. || id:ukb-b-4323	58	38.4594	0.99 (0.99, 1.00)	0.0220045	0.366742	1.00 (0.99, 1.01)	0.864757	1.02 (0.99, 1.06)	0.1975		ukb-a-11	ukb-b-4323
Sleep -> AD/Cognitive	Suggestive (P < 0.05)	Unidirectional	Core-to-Core	Core Sleep Traits	Sleeplessness / insomnia || id:ukb-a-13	Broad Cognitive Function	Number of fluid intelligence questions attempted within time limit || id:ukb-b-2988	28	20.2218	0.72 (0.53, 0.97)	0.0316302	0.468596	0.69 (0.47, 1.01)	0.0578058	0.44 (0.17, 1.12)	0.0973089	0.235315	ukb-a-13	ukb-b-2988
Sleep -> AD/Cognitive	Suggestive (P < 0.05)	Bidirectional	Core-to-Core	Chronotype	Morning/evening person (chronotype) || id:ukb-a-11	Core AD & Dementia	Any parental history of Alzheimer's disease (Firth correction) || id:ebi-a-GCST90013921	75	39.243	1.12 (1.00, 1.24)	0.0407862	0.487401	1.21 (1.05, 1.40)	0.00807036	1.20 (0.88, 1.64)	0.260547	0.0183059	ukb-a-11	ebi-a-GCST90013921
Sleep -> AD/Cognitive	Suggestive (P < 0.05)	Bidirectional	Core-to-Core	Chronotype	Morning/evening person (chronotype) || id:ukb-a-11	Core AD & Dementia	Any parental history of Alzheimer's disease (SPA correction) || id:ebi-a-GCST90013971	75	39.243	1.12 (1.00, 1.24)	0.0412257	0.487401	1.21 (1.05, 1.39)	0.0070328	1.20 (0.88, 1.64)	0.261394	0.0142818	ukb-a-11	ebi-a-GCST90013971
Sleep -> AD/Cognitive	Suggestive (P < 0.05)	Unidirectional	Core-to-Other	Chronotype	Chronotype || id:ieu-a-1087	Imaging & Biomarkers	Circulating levels of total-tau || id:ebi-a-GCST90095138	9	37.9118	1.22 (1.01, 1.47)	0.0434465	0.487401	1.15 (0.90, 1.48)	0.269046	1.05 (0.58, 1.88)	0.883876		ieu-a-1087	ebi-a-GCST90095138
Sleep -> AD/Cognitive	Suggestive (P < 0.05)	Unidirectional	Core-to-Other	Chronotype	Chronotype || id:ebi-a-GCST003837	Imaging & Biomarkers	Circulating levels of total-tau || id:ebi-a-GCST90095138	9	37.8031	1.22 (1.01, 1.47)	0.0434465	0.487401	1.15 (0.89, 1.48)	0.277598	1.05 (0.58, 1.88)	0.883876		ebi-a-GCST003837	ebi-a-GCST90095138
Sleep -> AD/Cognitive	Suggestive (P < 0.05)	Unidirectional	Core-to-Core	Core Sleep Traits	Sleep duration || id:ukb-a-9	Broad Cognitive Function	Willing to attempt cognitive tests || id:ukb-b-10857	42	22.7539	1.01 (1.00, 1.01)	0.0449998	0.487401	1.00 (0.99, 1.01)	0.66033	1.00 (0.97, 1.03)	0.943793		ukb-a-9	ukb-b-10857

## Sheet: Table S5.Summary_Heterogeneity
Table S5. Summary of heterogeneity analyses for Mendelian randomization.
id.exposure	id.outcome	outcome.x	exposure.x	method	Q	Q_df	Q_pval	label_ordered	exposure.y
ebi-a-GCST90029013	ebi-a-GCST006685	Sleep duration (oversleepers) || id:ebi-a-GCST006685	Educational attainment (years of education) || id:ebi-a-GCST90029013	MR Egger	234.908	209	0.105535	Educational attainment -> Sleep duration	Educational attainment (years of education) || id:ebi-a-GCST90029013
ebi-a-GCST90029013	ebi-a-GCST006685	Sleep duration (oversleepers) || id:ebi-a-GCST006685	Educational attainment (years of education) || id:ebi-a-GCST90029013	Inverse variance weighted	237.169	210	0.0959998	Educational attainment -> Sleep duration	Educational attainment (years of education) || id:ebi-a-GCST90029013
ukb-b-14699	ukb-b-3957	Sleeplessness / insomnia || id:ukb-b-3957	Illnesses of mother: Alzheimer's disease/dementia || id:ukb-b-14699	MR Egger	3.09517	6	0.796811	Illnesses of mother: Alzheimer's disease/dementia -> Sleeplessness / insomnia	Illnesses of mother: Alzheimer's disease/dementia || id:ukb-b-14699
ukb-b-14699	ukb-b-3957	Sleeplessness / insomnia || id:ukb-b-3957	Illnesses of mother: Alzheimer's disease/dementia || id:ukb-b-14699	Inverse variance weighted	4.0721	7	0.771437	Illnesses of mother: Alzheimer's disease/dementia -> Sleeplessness / insomnia	Illnesses of mother: Alzheimer's disease/dementia || id:ukb-b-14699
ukb-a-210	ukb-b-4956	Morning/evening person (chronotype) || id:ukb-b-4956	Illnesses of mother: Alzheimer's disease/dementia || id:ukb-a-210	MR Egger	0.369759	3	0.946416	Illnesses of mother: Alzheimer's disease/dementia -> Morning/evening person	Illnesses of mother: Alzheimer's disease/dementia || id:ukb-a-210
ukb-a-210	ukb-b-4956	Morning/evening person (chronotype) || id:ukb-b-4956	Illnesses of mother: Alzheimer's disease/dementia || id:ukb-a-210	Inverse variance weighted	1.48855	4	0.828669	Illnesses of mother: Alzheimer's disease/dementia -> Morning/evening person	Illnesses of mother: Alzheimer's disease/dementia || id:ukb-a-210
ukb-a-210	ieu-b-4861	Chronotype || id:ieu-b-4861	Illnesses of mother: Alzheimer's disease/dementia || id:ukb-a-210	MR Egger	0.0593998	2	0.970737	Illnesses of mother: Alzheimer's disease/dementia -> Chronotype	Illnesses of mother: Alzheimer's disease/dementia || id:ukb-a-210
ukb-a-210	ieu-b-4861	Chronotype || id:ieu-b-4861	Illnesses of mother: Alzheimer's disease/dementia || id:ukb-a-210	Inverse variance weighted	0.403455	3	0.939528	Illnesses of mother: Alzheimer's disease/dementia -> Chronotype	Illnesses of mother: Alzheimer's disease/dementia || id:ukb-a-210
ukb-a-210	ukb-b-4424	Sleep duration || id:ukb-b-4424	Illnesses of mother: Alzheimer's disease/dementia || id:ukb-a-210	MR Egger	2.65201	3	0.448444	Illnesses of mother: Alzheimer's disease/dementia -> Sleep duration	Illnesses of mother: Alzheimer's disease/dementia || id:ukb-a-210
ukb-a-210	ukb-b-4424	Sleep duration || id:ukb-b-4424	Illnesses of mother: Alzheimer's disease/dementia || id:ukb-a-210	Inverse variance weighted	3.00616	4	0.556795	Illnesses of mother: Alzheimer's disease/dementia -> Sleep duration	Illnesses of mother: Alzheimer's disease/dementia || id:ukb-a-210
ukb-b-5238	ebi-a-GCST90013884	Insomnia (Firth correction) || id:ebi-a-GCST90013884	Fluid intelligence score || id:ukb-b-5238	MR Egger	75.8785	70	0.29475	Fluid intelligence score -> Insomnia	Fluid intelligence score || id:ukb-b-5238
ukb-b-5238	ebi-a-GCST90013884	Insomnia (Firth correction) || id:ebi-a-GCST90013884	Fluid intelligence score || id:ukb-b-5238	Inverse variance weighted	77.5014	71	0.279159	Fluid intelligence score -> Insomnia	Fluid intelligence score || id:ukb-b-5238
ebi-a-GCST90027158	ebi-a-GCST90018916	Sleep apnea syndrome || id:ebi-a-GCST90018916	Alzheimer's disease || id:ebi-a-GCST90027158	MR Egger	55.7028	57	0.523851	Alzheimer's disease -> Sleep apnea syndrome	Alzheimer's disease || id:ebi-a-GCST90027158
ebi-a-GCST90027158	ebi-a-GCST90018916	Sleep apnea syndrome || id:ebi-a-GCST90018916	Alzheimer's disease || id:ebi-a-GCST90027158	Inverse variance weighted	56.5853	58	0.528045	Alzheimer's disease -> Sleep apnea syndrome	Alzheimer's disease || id:ebi-a-GCST90027158
ukb-b-2988	ieu-b-4861	Chronotype || id:ieu-b-4861	Number of fluid intelligence questions attempted within time limit || id:ukb-b-2988	MR Egger	12.1415	9	0.205449	Number of fluid intelligence questions attempted within time limit -> Chronotype	Number of fluid intelligence questions attempted within time limit || id:ukb-b-2988
ukb-b-2988	ieu-b-4861	Chronotype || id:ieu-b-4861	Number of fluid intelligence questions attempted within time limit || id:ukb-b-2988	Inverse variance weighted	12.1588	10	0.274567	Number of fluid intelligence questions attempted within time limit -> Chronotype	Number of fluid intelligence questions attempted within time limit || id:ukb-b-2988
ieu-b-7	ukb-a-527	Diagnoses - main ICD10: G47 Sleep disorders || id:ukb-a-527	Parkinson's disease || id:ieu-b-7	MR Egger	30.9144	20	0.0563306	Parkinson's disease -> Diagnoses - main ICD10: G47 Sleep disorders	Parkinson's disease || id:ieu-b-7
ieu-b-7	ukb-a-527	Diagnoses - main ICD10: G47 Sleep disorders || id:ukb-a-527	Parkinson's disease || id:ieu-b-7	Inverse variance weighted	32.2084	21	0.055766	Parkinson's disease -> Diagnoses - main ICD10: G47 Sleep disorders	Parkinson's disease || id:ieu-b-7
ebi-a-GCST003837	ukb-b-4282	Prospective memory result || id:ukb-b-4282	Chronotype || id:ebi-a-GCST003837	MR Egger	10.1442	7	0.180549	Chronotype -> Prospective memory result	Chronotype || id:ebi-a-GCST003837
ebi-a-GCST003837	ukb-b-4282	Prospective memory result || id:ukb-b-4282	Chronotype || id:ebi-a-GCST003837	Inverse variance weighted	11.086	8	0.196874	Chronotype -> Prospective memory result	Chronotype || id:ebi-a-GCST003837
ukb-a-13	ieu-a-16	Childhood intelligence || id:ieu-a-16	Sleeplessness / insomnia || id:ukb-a-13	MR Egger	9.59989	15	0.844125	Sleeplessness / insomnia -> Childhood intelligence	Sleeplessness / insomnia || id:ukb-a-13
ukb-a-13	ieu-a-16	Childhood intelligence || id:ieu-a-16	Sleeplessness / insomnia || id:ukb-a-13	Inverse variance weighted	9.98236	16	0.867548	Sleeplessness / insomnia -> Childhood intelligence	Sleeplessness / insomnia || id:ukb-a-13
ukb-a-13	ebi-a-GCST001837	Intelligence (childhood) || id:ebi-a-GCST001837	Sleeplessness / insomnia || id:ukb-a-13	MR Egger	9.59989	15	0.844125	Sleeplessness / insomnia -> Intelligence	Sleeplessness / insomnia || id:ukb-a-13
ukb-a-13	ebi-a-GCST001837	Intelligence (childhood) || id:ebi-a-GCST001837	Sleeplessness / insomnia || id:ukb-a-13	Inverse variance weighted	9.98236	16	0.867548	Sleeplessness / insomnia -> Intelligence	Sleeplessness / insomnia || id:ukb-a-13
ukb-b-4424	ukb-b-4323	Attempted fluid intelligence (FI) test. || id:ukb-b-4323	Sleep duration || id:ukb-b-4424	MR Egger	55.5532	57	0.529511	Sleep duration -> Attempted fluid intelligence	Sleep duration || id:ukb-b-4424
ukb-b-4424	ukb-b-4323	Attempted fluid intelligence (FI) test. || id:ukb-b-4323	Sleep duration || id:ukb-b-4424	Inverse variance weighted	57.3356	58	0.499968	Sleep duration -> Attempted fluid intelligence	Sleep duration || id:ukb-b-4424
ukb-a-11	ukb-b-4323	Attempted fluid intelligence (FI) test. || id:ukb-b-4323	Morning/evening person (chronotype) || id:ukb-a-11	MR Egger	55.5246	56	0.492801	Morning/evening person -> Attempted fluid intelligence	Morning/evening person (chronotype) || id:ukb-a-11
ukb-a-11	ukb-b-4323	Attempted fluid intelligence (FI) test. || id:ukb-b-4323	Morning/evening person (chronotype) || id:ukb-a-11	Inverse variance weighted	58.629	57	0.415476	Morning/evening person -> Attempted fluid intelligence	Morning/evening person (chronotype) || id:ukb-a-11
ukb-a-13	ukb-b-2988	Number of fluid intelligence questions attempted within time limit || id:ukb-b-2988	Sleeplessness / insomnia || id:ukb-a-13	MR Egger	36.7455	26	0.078787	Sleeplessness / insomnia -> Number of fluid intelligence questions attempted within time limit	Sleeplessness / insomnia || id:ukb-a-13
ukb-a-13	ukb-b-2988	Number of fluid intelligence questions attempted within time limit || id:ukb-b-2988	Sleeplessness / insomnia || id:ukb-a-13	Inverse variance weighted	38.3997	27	0.0717585	Sleeplessness / insomnia -> Number of fluid intelligence questions attempted within time limit	Sleeplessness / insomnia || id:ukb-a-13
ukb-a-11	ebi-a-GCST90013921	Any parental history of Alzheimer's disease (Firth correction) || id:ebi-a-GCST90013921	Morning/evening person (chronotype) || id:ukb-a-11	MR Egger	92.2041	73	0.063981	Morning/evening person -> Any parental history of Alzheimer's disease	Morning/evening person (chronotype) || id:ukb-a-11
ukb-a-11	ebi-a-GCST90013921	Any parental history of Alzheimer's disease (Firth correction) || id:ebi-a-GCST90013921	Morning/evening person (chronotype) || id:ukb-a-11	Inverse variance weighted	92.4798	74	0.0718585	Morning/evening person -> Any parental history of Alzheimer's disease	Morning/evening person (chronotype) || id:ukb-a-11
ebi-a-GCST003837	ebi-a-GCST90095138	Circulating levels of total-tau || id:ebi-a-GCST90095138	Chronotype || id:ebi-a-GCST003837	MR Egger	4.63843	7	0.703991	Chronotype -> Circulating levels of total-tau	Chronotype || id:ebi-a-GCST003837
ebi-a-GCST003837	ebi-a-GCST90095138	Circulating levels of total-tau || id:ebi-a-GCST90095138	Chronotype || id:ebi-a-GCST003837	Inverse variance weighted	4.92678	8	0.765373	Chronotype -> Circulating levels of total-tau	Chronotype || id:ebi-a-GCST003837
ukb-a-9	ukb-b-10857	Willing to attempt cognitive tests || id:ukb-b-10857	Sleep duration || id:ukb-a-9	MR Egger	53.5922	40	0.0738167	Sleep duration -> Willing to attempt cognitive tests	Sleep duration || id:ukb-a-9
ukb-a-9	ukb-b-10857	Willing to attempt cognitive tests || id:ukb-b-10857	Sleep duration || id:ukb-a-9	Inverse variance weighted	54.0668	41	0.0830219	Sleep duration -> Willing to attempt cognitive tests	Sleep duration || id:ukb-a-9

## Sheet: Table S6.Summary_Pleiotropy
Table S6. Summary of heterogeneity analyses for Mendelian randomization.
id.exposure	id.outcome	outcome.x	exposure.x	method	Q	Q_df	Q_pval	label_ordered	exposure.y
ebi-a-GCST90029013	ebi-a-GCST006685	Sleep duration (oversleepers) || id:ebi-a-GCST006685	Educational attainment (years of education) || id:ebi-a-GCST90029013	MR Egger	234.908	209	0.105535	Educational attainment -> Sleep duration	Educational attainment (years of education) || id:ebi-a-GCST90029013
ebi-a-GCST90029013	ebi-a-GCST006685	Sleep duration (oversleepers) || id:ebi-a-GCST006685	Educational attainment (years of education) || id:ebi-a-GCST90029013	Inverse variance weighted	237.169	210	0.0959998	Educational attainment -> Sleep duration	Educational attainment (years of education) || id:ebi-a-GCST90029013
ukb-b-14699	ukb-b-3957	Sleeplessness / insomnia || id:ukb-b-3957	Illnesses of mother: Alzheimer's disease/dementia || id:ukb-b-14699	MR Egger	3.09517	6	0.796811	Illnesses of mother: Alzheimer's disease/dementia -> Sleeplessness / insomnia	Illnesses of mother: Alzheimer's disease/dementia || id:ukb-b-14699
ukb-b-14699	ukb-b-3957	Sleeplessness / insomnia || id:ukb-b-3957	Illnesses of mother: Alzheimer's disease/dementia || id:ukb-b-14699	Inverse variance weighted	4.0721	7	0.771437	Illnesses of mother: Alzheimer's disease/dementia -> Sleeplessness / insomnia	Illnesses of mother: Alzheimer's disease/dementia || id:ukb-b-14699
ukb-a-210	ukb-b-4956	Morning/evening person (chronotype) || id:ukb-b-4956	Illnesses of mother: Alzheimer's disease/dementia || id:ukb-a-210	MR Egger	0.369759	3	0.946416	Illnesses of mother: Alzheimer's disease/dementia -> Morning/evening person	Illnesses of mother: Alzheimer's disease/dementia || id:ukb-a-210
ukb-a-210	ukb-b-4956	Morning/evening person (chronotype) || id:ukb-b-4956	Illnesses of mother: Alzheimer's disease/dementia || id:ukb-a-210	Inverse variance weighted	1.48855	4	0.828669	Illnesses of mother: Alzheimer's disease/dementia -> Morning/evening person	Illnesses of mother: Alzheimer's disease/dementia || id:ukb-a-210
ukb-a-210	ieu-b-4861	Chronotype || id:ieu-b-4861	Illnesses of mother: Alzheimer's disease/dementia || id:ukb-a-210	MR Egger	0.0593998	2	0.970737	Illnesses of mother: Alzheimer's disease/dementia -> Chronotype	Illnesses of mother: Alzheimer's disease/dementia || id:ukb-a-210
ukb-a-210	ieu-b-4861	Chronotype || id:ieu-b-4861	Illnesses of mother: Alzheimer's disease/dementia || id:ukb-a-210	Inverse variance weighted	0.403455	3	0.939528	Illnesses of mother: Alzheimer's disease/dementia -> Chronotype	Illnesses of mother: Alzheimer's disease/dementia || id:ukb-a-210
ukb-a-210	ukb-b-4424	Sleep duration || id:ukb-b-4424	Illnesses of mother: Alzheimer's disease/dementia || id:ukb-a-210	MR Egger	2.65201	3	0.448444	Illnesses of mother: Alzheimer's disease/dementia -> Sleep duration	Illnesses of mother: Alzheimer's disease/dementia || id:ukb-a-210
ukb-a-210	ukb-b-4424	Sleep duration || id:ukb-b-4424	Illnesses of mother: Alzheimer's disease/dementia || id:ukb-a-210	Inverse variance weighted	3.00616	4	0.556795	Illnesses of mother: Alzheimer's disease/dementia -> Sleep duration	Illnesses of mother: Alzheimer's disease/dementia || id:ukb-a-210
ukb-b-5238	ebi-a-GCST90013884	Insomnia (Firth correction) || id:ebi-a-GCST90013884	Fluid intelligence score || id:ukb-b-5238	MR Egger	75.8785	70	0.29475	Fluid intelligence score -> Insomnia	Fluid intelligence score || id:ukb-b-5238
ukb-b-5238	ebi-a-GCST90013884	Insomnia (Firth correction) || id:ebi-a-GCST90013884	Fluid intelligence score || id:ukb-b-5238	Inverse variance weighted	77.5014	71	0.279159	Fluid intelligence score -> Insomnia	Fluid intelligence score || id:ukb-b-5238
ebi-a-GCST90027158	ebi-a-GCST90018916	Sleep apnea syndrome || id:ebi-a-GCST90018916	Alzheimer's disease || id:ebi-a-GCST90027158	MR Egger	55.7028	57	0.523851	Alzheimer's disease -> Sleep apnea syndrome	Alzheimer's disease || id:ebi-a-GCST90027158
ebi-a-GCST90027158	ebi-a-GCST90018916	Sleep apnea syndrome || id:ebi-a-GCST90018916	Alzheimer's disease || id:ebi-a-GCST90027158	Inverse variance weighted	56.5853	58	0.528045	Alzheimer's disease -> Sleep apnea syndrome	Alzheimer's disease || id:ebi-a-GCST90027158
ukb-b-2988	ieu-b-4861	Chronotype || id:ieu-b-4861	Number of fluid intelligence questions attempted within time limit || id:ukb-b-2988	MR Egger	12.1415	9	0.205449	Number of fluid intelligence questions attempted within time limit -> Chronotype	Number of fluid intelligence questions attempted within time limit || id:ukb-b-2988
ukb-b-2988	ieu-b-4861	Chronotype || id:ieu-b-4861	Number of fluid intelligence questions attempted within time limit || id:ukb-b-2988	Inverse variance weighted	12.1588	10	0.274567	Number of fluid intelligence questions attempted within time limit -> Chronotype	Number of fluid intelligence questions attempted within time limit || id:ukb-b-2988
ieu-b-7	ukb-a-527	Diagnoses - main ICD10: G47 Sleep disorders || id:ukb-a-527	Parkinson's disease || id:ieu-b-7	MR Egger	30.9144	20	0.0563306	Parkinson's disease -> Diagnoses - main ICD10: G47 Sleep disorders	Parkinson's disease || id:ieu-b-7
ieu-b-7	ukb-a-527	Diagnoses - main ICD10: G47 Sleep disorders || id:ukb-a-527	Parkinson's disease || id:ieu-b-7	Inverse variance weighted	32.2084	21	0.055766	Parkinson's disease -> Diagnoses - main ICD10: G47 Sleep disorders	Parkinson's disease || id:ieu-b-7
ebi-a-GCST003837	ukb-b-4282	Prospective memory result || id:ukb-b-4282	Chronotype || id:ebi-a-GCST003837	MR Egger	10.1442	7	0.180549	Chronotype -> Prospective memory result	Chronotype || id:ebi-a-GCST003837
ebi-a-GCST003837	ukb-b-4282	Prospective memory result || id:ukb-b-4282	Chronotype || id:ebi-a-GCST003837	Inverse variance weighted	11.086	8	0.196874	Chronotype -> Prospective memory result	Chronotype || id:ebi-a-GCST003837
ukb-a-13	ieu-a-16	Childhood intelligence || id:ieu-a-16	Sleeplessness / insomnia || id:ukb-a-13	MR Egger	9.59989	15	0.844125	Sleeplessness / insomnia -> Childhood intelligence	Sleeplessness / insomnia || id:ukb-a-13
ukb-a-13	ieu-a-16	Childhood intelligence || id:ieu-a-16	Sleeplessness / insomnia || id:ukb-a-13	Inverse variance weighted	9.98236	16	0.867548	Sleeplessness / insomnia -> Childhood intelligence	Sleeplessness / insomnia || id:ukb-a-13
ukb-a-13	ebi-a-GCST001837	Intelligence (childhood) || id:ebi-a-GCST001837	Sleeplessness / insomnia || id:ukb-a-13	MR Egger	9.59989	15	0.844125	Sleeplessness / insomnia -> Intelligence	Sleeplessness / insomnia || id:ukb-a-13
ukb-a-13	ebi-a-GCST001837	Intelligence (childhood) || id:ebi-a-GCST001837	Sleeplessness / insomnia || id:ukb-a-13	Inverse variance weighted	9.98236	16	0.867548	Sleeplessness / insomnia -> Intelligence	Sleeplessness / insomnia || id:ukb-a-13
ukb-b-4424	ukb-b-4323	Attempted fluid intelligence (FI) test. || id:ukb-b-4323	Sleep duration || id:ukb-b-4424	MR Egger	55.5532	57	0.529511	Sleep duration -> Attempted fluid intelligence	Sleep duration || id:ukb-b-4424
ukb-b-4424	ukb-b-4323	Attempted fluid intelligence (FI) test. || id:ukb-b-4323	Sleep duration || id:ukb-b-4424	Inverse variance weighted	57.3356	58	0.499968	Sleep duration -> Attempted fluid intelligence	Sleep duration || id:ukb-b-4424
ukb-a-11	ukb-b-4323	Attempted fluid intelligence (FI) test. || id:ukb-b-4323	Morning/evening person (chronotype) || id:ukb-a-11	MR Egger	55.5246	56	0.492801	Morning/evening person -> Attempted fluid intelligence	Morning/evening person (chronotype) || id:ukb-a-11
ukb-a-11	ukb-b-4323	Attempted fluid intelligence (FI) test. || id:ukb-b-4323	Morning/evening person (chronotype) || id:ukb-a-11	Inverse variance weighted	58.629	57	0.415476	Morning/evening person -> Attempted fluid intelligence	Morning/evening person (chronotype) || id:ukb-a-11
ukb-a-13	ukb-b-2988	Number of fluid intelligence questions attempted within time limit || id:ukb-b-2988	Sleeplessness / insomnia || id:ukb-a-13	MR Egger	36.7455	26	0.078787	Sleeplessness / insomnia -> Number of fluid intelligence questions attempted within time limit	Sleeplessness / insomnia || id:ukb-a-13
ukb-a-13	ukb-b-2988	Number of fluid intelligence questions attempted within time limit || id:ukb-b-2988	Sleeplessness / insomnia || id:ukb-a-13	Inverse variance weighted	38.3997	27	0.0717585	Sleeplessness / insomnia -> Number of fluid intelligence questions attempted within time limit	Sleeplessness / insomnia || id:ukb-a-13
ukb-a-11	ebi-a-GCST90013921	Any parental history of Alzheimer's disease (Firth correction) || id:ebi-a-GCST90013921	Morning/evening person (chronotype) || id:ukb-a-11	MR Egger	92.2041	73	0.063981	Morning/evening person -> Any parental history of Alzheimer's disease	Morning/evening person (chronotype) || id:ukb-a-11
ukb-a-11	ebi-a-GCST90013921	Any parental history of Alzheimer's disease (Firth correction) || id:ebi-a-GCST90013921	Morning/evening person (chronotype) || id:ukb-a-11	Inverse variance weighted	92.4798	74	0.0718585	Morning/evening person -> Any parental history of Alzheimer's disease	Morning/evening person (chronotype) || id:ukb-a-11
ebi-a-GCST003837	ebi-a-GCST90095138	Circulating levels of total-tau || id:ebi-a-GCST90095138	Chronotype || id:ebi-a-GCST003837	MR Egger	4.63843	7	0.703991	Chronotype -> Circulating levels of total-tau	Chronotype || id:ebi-a-GCST003837
ebi-a-GCST003837	ebi-a-GCST90095138	Circulating levels of total-tau || id:ebi-a-GCST90095138	Chronotype || id:ebi-a-GCST003837	Inverse variance weighted	4.92678	8	0.765373	Chronotype -> Circulating levels of total-tau	Chronotype || id:ebi-a-GCST003837
ukb-a-9	ukb-b-10857	Willing to attempt cognitive tests || id:ukb-b-10857	Sleep duration || id:ukb-a-9	MR Egger	53.5922	40	0.0738167	Sleep duration -> Willing to attempt cognitive tests	Sleep duration || id:ukb-a-9
ukb-a-9	ukb-b-10857	Willing to attempt cognitive tests || id:ukb-b-10857	Sleep duration || id:ukb-a-9	Inverse variance weighted	54.0668	41	0.0830219	Sleep duration -> Willing to attempt cognitive tests	Sleep duration || id:ukb-a-9

## Sheet: Table S7.Summary_LeaveOneOut
Table S7. Summary of leave-one-out analysis for Mendelian randomization.
exposure.x	outcome.x	id.exposure	id.outcome	samplesize	SNP	b	se	p	label_ordered	exposure.y	outcome.y	ivw_b	ivw_se	ivw_ci_lower	ivw_ci_upper	loo_ci_lower	loo_ci_upper	is_influential
Educational attainment (years of education) || id:ebi-a-GCST90029013	Sleep duration (oversleepers) || id:ebi-a-GCST006685	ebi-a-GCST90029013	ebi-a-GCST006685	91306	rs10058365	-0.0103658	0.0015264	1.11335e-11	Educational attainment -> Sleep duration	Educational attainment (years of education) || id:ebi-a-GCST90029013	Sleep duration (oversleepers) || id:ebi-a-GCST006685	-0.0104525	0.00151959	-0.0134308	-0.00747406	-0.0133576	-0.00737408	FALSE
Educational attainment (years of education) || id:ebi-a-GCST90029013	Sleep duration (oversleepers) || id:ebi-a-GCST006685	ebi-a-GCST90029013	ebi-a-GCST006685	91306	rs10066409	-0.0106062	0.00151669	2.69101e-12	Educational attainment -> Sleep duration	Educational attainment (years of education) || id:ebi-a-GCST90029013	Sleep duration (oversleepers) || id:ebi-a-GCST006685	-0.0104525	0.00151959	-0.0134308	-0.00747406	-0.0135789	-0.0076335	FALSE
Educational attainment (years of education) || id:ebi-a-GCST90029013	Sleep duration (oversleepers) || id:ebi-a-GCST006685	ebi-a-GCST90029013	ebi-a-GCST006685	91306	rs1010334	-0.0104721	0.00152558	6.67893e-12	Educational attainment -> Sleep duration	Educational attainment (years of education) || id:ebi-a-GCST90029013	Sleep duration (oversleepers) || id:ebi-a-GCST006685	-0.0104525	0.00151959	-0.0134308	-0.00747406	-0.0134622	-0.00748198	FALSE
Educational attainment (years of education) || id:ebi-a-GCST90029013	Sleep duration (oversleepers) || id:ebi-a-GCST006685	ebi-a-GCST90029013	ebi-a-GCST006685	91306	rs10189857	-0.0102756	0.00152132	1.43419e-11	Educational attainment -> Sleep duration	Educational attainment (years of education) || id:ebi-a-GCST90029013	Sleep duration (oversleepers) || id:ebi-a-GCST006685	-0.0104525	0.00151959	-0.0134308	-0.00747406	-0.0132574	-0.00729384	FALSE
Educational attainment (years of education) || id:ebi-a-GCST90029013	Sleep duration (oversleepers) || id:ebi-a-GCST006685	ebi-a-GCST90029013	ebi-a-GCST006685	91306	rs10215082	-0.0103706	0.00152307	9.82724e-12	Educational attainment -> Sleep duration	Educational attainment (years of education) || id:ebi-a-GCST90029013	Sleep duration (oversleepers) || id:ebi-a-GCST006685	-0.0104525	0.00151959	-0.0134308	-0.00747406	-0.0133558	-0.00738536	FALSE
Educational attainment (years of education) || id:ebi-a-GCST90029013	Sleep duration (oversleepers) || id:ebi-a-GCST006685	ebi-a-GCST90029013	ebi-a-GCST006685	91306	rs1050847	-0.0105398	0.00152273	4.4649e-12	Educational attainment -> Sleep duration	Educational attainment (years of education) || id:ebi-a-GCST90029013	Sleep duration (oversleepers) || id:ebi-a-GCST006685	-0.0104525	0.00151959	-0.0134308	-0.00747406	-0.0135243	-0.00755522	FALSE
Educational attainment (years of education) || id:ebi-a-GCST90029013	Sleep duration (oversleepers) || id:ebi-a-GCST006685	ebi-a-GCST90029013	ebi-a-GCST006685	91306	rs10511592	-0.0105289	0.00152387	4.86936e-12	Educational attainment -> Sleep duration	Educational attainment (years of education) || id:ebi-a-GCST90029013	Sleep duration (oversleepers) || id:ebi-a-GCST006685	-0.0104525	0.00151959	-0.0134308	-0.00747406	-0.0135157	-0.00754214	FALSE
Educational attainment (years of education) || id:ebi-a-GCST90029013	Sleep duration (oversleepers) || id:ebi-a-GCST006685	ebi-a-GCST90029013	ebi-a-GCST006685	91306	rs10518019	-0.0104713	0.00152784	7.19641e-12	Educational attainment -> Sleep duration	Educational attainment (years of education) || id:ebi-a-GCST90029013	Sleep duration (oversleepers) || id:ebi-a-GCST006685	-0.0104525	0.00151959	-0.0134308	-0.00747406	-0.0134659	-0.00747677	FALSE
Educational attainment (years of education) || id:ebi-a-GCST90029013	Sleep duration (oversleepers) || id:ebi-a-GCST006685	ebi-a-GCST90029013	ebi-a-GCST006685	91306	rs10745789	-0.0103408	0.00151977	1.01619e-11	Educational attainment -> Sleep duration	Educational attainment (years of education) || id:ebi-a-GCST90029013	Sleep duration (oversleepers) || id:ebi-a-GCST006685	-0.0104525	0.00151959	-0.0134308	-0.00747406	-0.0133195	-0.00736205	FALSE
Educational attainment (years of education) || id:ebi-a-GCST90029013	Sleep duration (oversleepers) || id:ebi-a-GCST006685	ebi-a-GCST90029013	ebi-a-GCST006685	91306	rs10760023	-0.0103966	0.00152407	9.00512e-12	Educational attainment -> Sleep duration	Educational attainment (years of education) || id:ebi-a-GCST90029013	Sleep duration (oversleepers) || id:ebi-a-GCST006685	-0.0104525	0.00151959	-0.0134308	-0.00747406	-0.0133838	-0.00740939	FALSE
Educational attainment (years of education) || id:ebi-a-GCST90029013	Sleep duration (oversleepers) || id:ebi-a-GCST006685	ebi-a-GCST90029013	ebi-a-GCST006685	91306	rs10765775	-0.0102445	0.00151809	1.4959e-11	Educational attainment -> Sleep duration	Educational attainment (years of education) || id:ebi-a-GCST90029013	Sleep duration (oversleepers) || id:ebi-a-GCST006685	-0.0104525	0.00151959	-0.0134308	-0.00747406	-0.01322	-0.00726906	FALSE
Educational attainment (years of education) || id:ebi-a-GCST90029013	Sleep duration (oversleepers) || id:ebi-a-GCST006685	ebi-a-GCST90029013	ebi-a-GCST006685	91306	rs10844179	-0.010457	0.00152602	7.26019e-12	Educational attainment -> Sleep duration	Educational attainment (years of education) || id:ebi-a-GCST90029013	Sleep duration (oversleepers) || id:ebi-a-GCST006685	-0.0104525	0.00151959	-0.0134308	-0.00747406	-0.013448	-0.00746597	FALSE
Educational attainment (years of education) || id:ebi-a-GCST90029013	Sleep duration (oversleepers) || id:ebi-a-GCST006685	ebi-a-GCST90029013	ebi-a-GCST006685	91306	rs10854884	-0.0104786	0.00152793	6.98247e-12	Educational attainment -> Sleep duration	Educational attainment (years of education) || id:ebi-a-GCST90029013	Sleep duration (oversleepers) || id:ebi-a-GCST006685	-0.0104525	0.00151959	-0.0134308	-0.00747406	-0.0134733	-0.00748381	FALSE
Educational attainment (years of education) || id:ebi-a-GCST90029013	Sleep duration (oversleepers) || id:ebi-a-GCST006685	ebi-a-GCST90029013	ebi-a-GCST006685	91306	rs10994777	-0.0102776	0.00151789	1.27949e-11	Educational attainment -> Sleep duration	Educational attainment (years of education) || id:ebi-a-GCST90029013	Sleep duration (oversleepers) || id:ebi-a-GCST006685	-0.0104525	0.00151959	-0.0134308	-0.00747406	-0.0132526	-0.00730249	FALSE
Educational attainment (years of education) || id:ebi-a-GCST90029013	Sleep duration (oversleepers) || id:ebi-a-GCST006685	ebi-a-GCST90029013	ebi-a-GCST006685	91306	rs11138947	-0.0104031	0.00152478	8.93658e-12	Educational attainment -> Sleep duration	Educational attainment (years of education) || id:ebi-a-GCST90029013	Sleep duration (oversleepers) || id:ebi-a-GCST006685	-0.0104525	0.00151959	-0.0134308	-0.00747406	-0.0133916	-0.00741449	FALSE
Educational attainment (years of education) || id:ebi-a-GCST90029013	Sleep duration (oversleepers) || id:ebi-a-GCST006685	ebi-a-GCST90029013	ebi-a-GCST006685	91306	rs11155821	-0.010268	0.00151693	1.2973e-11	Educational attainment -> Sleep duration	Educational attainment (years of education) || id:ebi-a-GCST90029013	Sleep duration (oversleepers) || id:ebi-a-GCST006685	-0.0104525	0.00151959	-0.0134308	-0.00747406	-0.0132412	-0.00729481	FALSE
Educational attainment (years of education) || id:ebi-a-GCST90029013	Sleep duration (oversleepers) || id:ebi-a-GCST006685	ebi-a-GCST90029013	ebi-a-GCST006685	91306	rs11214468	-0.0104548	0.00152622	7.37772e-12	Educational attainment -> Sleep duration	Educational attainment (years of education) || id:ebi-a-GCST90029013	Sleep duration (oversleepers) || id:ebi-a-GCST006685	-0.0104525	0.00151959	-0.0134308	-0.00747406	-0.0134462	-0.00746345	FALSE
Educational attainment (years of education) || id:ebi-a-GCST90029013	Sleep duration (oversleepers) || id:ebi-a-GCST006685	ebi-a-GCST90029013	ebi-a-GCST006685	91306	rs11243838	-0.0103659	0.00152256	9.88018e-12	Educational attainment -> Sleep duration	Educational attainment (years of education) || id:ebi-a-GCST90029013	Sleep duration (oversleepers) || id:ebi-a-GCST006685	-0.0104525	0.00151959	-0.0134308	-0.00747406	-0.0133501	-0.00738172	FALSE
Educational attainment (years of education) || id:ebi-a-GCST90029013	Sleep duration (oversleepers) || id:ebi-a-GCST006685	ebi-a-GCST90029013	ebi-a-GCST006685	91306	rs11249939	-0.0105411	0.00152604	4.93279e-12	Educational attainment -> Sleep duration	Educational attainment (years of education) || id:ebi-a-GCST90029013	Sleep duration (oversleepers) || id:ebi-a-GCST006685	-0.0104525	0.00151959	-0.0134308	-0.00747406	-0.0135321	-0.00755006	FALSE
Educational attainment (years of education) || id:ebi-a-GCST90029013	Sleep duration (oversleepers) || id:ebi-a-GCST006685	ebi-a-GCST90029013	ebi-a-GCST006685	91306	rs11572842	-0.0104903	0.00152484	6.00244e-12	Educational attainment -> Sleep duration	Educational attainment (years of education) || id:ebi-a-GCST90029013	Sleep duration (oversleepers) || id:ebi-a-GCST006685	-0.0104525	0.00151959	-0.0134308	-0.00747406	-0.0134789	-0.00750158	FALSE
Educational attainment (years of education) || id:ebi-a-GCST90029013	Sleep duration (oversleepers) || id:ebi-a-GCST006685	ebi-a-GCST90029013	ebi-a-GCST006685	91306	rs115877304	-0.0103732	0.00152357	9.86107e-12	Educational attainment -> Sleep duration	Educational attainment (years of education) || id:ebi-a-GCST90029013	Sleep duration (oversleepers) || id:ebi-a-GCST006685	-0.0104525	0.00151959	-0.0134308	-0.00747406	-0.0133594	-0.00738705	FALSE
Educational attainment (years of education) || id:ebi-a-GCST90029013	Sleep duration (oversleepers) || id:ebi-a-GCST006685	ebi-a-GCST90029013	ebi-a-GCST006685	91306	rs11604034	-0.0103453	0.00152306	1.10228e-11	Educational attainment -> Sleep duration	Educational attainment (years of education) || id:ebi-a-GCST90029013	Sleep duration (oversleepers) || id:ebi-a-GCST006685	-0.0104525	0.00151959	-0.0134308	-0.00747406	-0.0133305	-0.00736013	FALSE
Educational attainment (years of education) || id:ebi-a-GCST90029013	Sleep duration (oversleepers) || id:ebi-a-GCST006685	ebi-a-GCST90029013	ebi-a-GCST006685	91306	rs11635966	-0.0104558	0.0015264	7.38816e-12	Educational attainment -> Sleep duration	Educational attainment (years of education) || id:ebi-a-GCST90029013	Sleep duration (oversleepers) || id:ebi-a-GCST006685	-0.0104525	0.00151959	-0.0134308	-0.00747406	-0.0134475	-0.00746401	FALSE
Educational attainment (years of education) || id:ebi-a-GCST90029013	Sleep duration (oversleepers) || id:ebi-a-GCST006685	ebi-a-GCST90029013	ebi-a-GCST006685	91306	rs11661305	-0.0104893	0.00152614	6.28294e-12	Educational attainment -> Sleep duration	Educational attainment (years of education) || id:ebi-a-GCST90029013	Sleep duration (oversleepers) || id:ebi-a-GCST006685	-0.0104525	0.00151959	-0.0134308	-0.00747406	-0.0134806	-0.00749807	FALSE
Educational attainment (years of education) || id:ebi-a-GCST90029013	Sleep duration (oversleepers) || id:ebi-a-GCST006685	ebi-a-GCST90029013	ebi-a-GCST006685	91306	rs11678980	-0.0106703	0.00151979	2.20451e-12	Educational attainment -> Sleep duration	Educational attainment (years of education) || id:ebi-a-GCST90029013	Sleep duration (oversleepers) || id:ebi-a-GCST006685	-0.0104525	0.00151959	-0.0134308	-0.00747406	-0.0136491	-0.00769151	FALSE
Educational attainment (years of education) || id:ebi-a-GCST90029013	Sleep duration (oversleepers) || id:ebi-a-GCST006685	ebi-a-GCST90029013	ebi-a-GCST006685	91306	rs11690224	-0.0105219	0.0015236	4.98652e-12	Educational attainment -> Sleep duration	Educational attainment (years of education) || id:ebi-a-GCST90029013	Sleep duration (oversleepers) || id:ebi-a-GCST006685	-0.0104525	0.00151959	-0.0134308	-0.00747406	-0.0135082	-0.00753567	FALSE
Educational attainment (years of education) || id:ebi-a-GCST90029013	Sleep duration (oversleepers) || id:ebi-a-GCST006685	ebi-a-GCST90029013	ebi-a-GCST006685	91306	rs11693764	-0.010453	0.0015258	7.34355e-12	Educational attainment -> Sleep duration	Educational attainment (years of education) || id:ebi-a-GCST90029013	Sleep duration (oversleepers) || id:ebi-a-GCST006685	-0.0104525	0.00151959	-0.0134308	-0.00747406	-0.0134436	-0.00746241	FALSE
Educational attainment (years of education) || id:ebi-a-GCST90029013	Sleep duration (oversleepers) || id:ebi-a-GCST006685	ebi-a-GCST90029013	ebi-a-GCST006685	91306	rs11714679	-0.0103824	0.00152361	9.46697e-12	Educational attainment -> Sleep duration	Educational attainment (years of education) || id:ebi-a-GCST90029013	Sleep duration (oversleepers) || id:ebi-a-GCST006685	-0.0104525	0.00151959	-0.0134308	-0.00747406	-0.0133687	-0.00739617	FALSE
Educational attainment (years of education) || id:ebi-a-GCST90029013	Sleep duration (oversleepers) || id:ebi-a-GCST006685	ebi-a-GCST90029013	ebi-a-GCST006685	91306	rs11720121	-0.0105239	0.0015263	5.38522e-12	Educational attainment -> Sleep duration	Educational attainment (years of education) || id:ebi-a-GCST90029013	Sleep duration (oversleepers) || id:ebi-a-GCST006685	-0.0104525	0.00151959	-0.0134308	-0.00747406	-0.0135155	-0.00753236	FALSE
Educational attainment (years of education) || id:ebi-a-GCST90029013	Sleep duration (oversleepers) || id:ebi-a-GCST006685	ebi-a-GCST90029013	ebi-a-GCST006685	91306	rs11732657	-0.0104027	0.00152457	8.89537e-12	Educational attainment -> Sleep duration	Educational attainment (years of education) || id:ebi-a-GCST90029013	Sleep duration (oversleepers) || id:ebi-a-GCST006685	-0.0104525	0.00151959	-0.0134308	-0.00747406	-0.0133908	-0.00741451	FALSE
Educational attainment (years of education) || id:ebi-a-GCST90029013	Sleep duration (oversleepers) || id:ebi-a-GCST006685	ebi-a-GCST90029013	ebi-a-GCST006685	91306	rs11736863	-0.0104537	0.00152723	7.65301e-12	Educational attainment -> Sleep duration	Educational attainment (years of education) || id:ebi-a-GCST90029013	Sleep duration (oversleepers) || id:ebi-a-GCST006685	-0.0104525	0.00151959	-0.0134308	-0.00747406	-0.0134471	-0.00746035	FALSE
Educational attainment (years of education) || id:ebi-a-GCST90029013	Sleep duration (oversleepers) || id:ebi-a-GCST006685	ebi-a-GCST90029013	ebi-a-GCST006685	91306	rs11764590	-0.010507	0.00152568	5.70887e-12	Educational attainment -> Sleep duration	Educational attainment (years of education) || id:ebi-a-GCST90029013	Sleep duration (oversleepers) || id:ebi-a-GCST006685	-0.0104525	0.00151959	-0.0134308	-0.00747406	-0.0134973	-0.00751663	FALSE
Educational attainment (years of education) || id:ebi-a-GCST90029013	Sleep duration (oversleepers) || id:ebi-a-GCST006685	ebi-a-GCST90029013	ebi-a-GCST006685	91306	rs117799466	-0.010466	0.00152581	6.91994e-12	Educational attainment -> Sleep duration	Educational attainment (years of education) || id:ebi-a-GCST90029013	Sleep duration (oversleepers) || id:ebi-a-GCST006685	-0.0104525	0.00151959	-0.0134308	-0.00747406	-0.0134566	-0.00747541	FALSE
Educational attainment (years of education) || id:ebi-a-GCST90029013	Sleep duration (oversleepers) || id:ebi-a-GCST006685	ebi-a-GCST90029013	ebi-a-GCST006685	91306	rs118083122	-0.0104045	0.00152482	8.8906e-12	Educational attainment -> Sleep duration	Educational attainment (years of education) || id:ebi-a-GCST90029013	Sleep duration (oversleepers) || id:ebi-a-GCST006685	-0.0104525	0.00151959	-0.0134308	-0.00747406	-0.0133931	-0.00741581	FALSE
Educational attainment (years of education) || id:ebi-a-GCST90029013	Sleep duration (oversleepers) || id:ebi-a-GCST006685	ebi-a-GCST90029013	ebi-a-GCST006685	91306	rs11871429	-0.0103639	0.00152308	1.01335e-11	Educational attainment -> Sleep duration	Educational attainment (years of education) || id:ebi-a-GCST90029013	Sleep duration (oversleepers) || id:ebi-a-GCST006685	-0.0104525	0.00151959	-0.0134308	-0.00747406	-0.0133492	-0.00737871	FALSE
Educational attainment (years of education) || id:ebi-a-GCST90029013	Sleep duration (oversleepers) || id:ebi-a-GCST006685	ebi-a-GCST90029013	ebi-a-GCST006685	91306	rs11915747	-0.0103786	0.00152778	1.09633e-11	Educational attainment -> Sleep duration	Educational attainment (years of education) || id:ebi-a-GCST90029013	Sleep duration (oversleepers) || id:ebi-a-GCST006685	-0.0104525	0.00151959	-0.0134308	-0.00747406	-0.013373	-0.00738413	FALSE
Educational attainment (years of education) || id:ebi-a-GCST90029013	Sleep duration (oversleepers) || id:ebi-a-GCST006685	ebi-a-GCST90029013	ebi-a-GCST006685	91306	rs12029988	-0.0103862	0.00152457	9.58922e-12	Educational attainment -> Sleep duration	Educational attainment (years of education) || id:ebi-a-GCST90029013	Sleep duration (oversleepers) || id:ebi-a-GCST006685	-0.0104525	0.00151959	-0.0134308	-0.00747406	-0.0133744	-0.00739804	FALSE
Educational attainment (years of education) || id:ebi-a-GCST90029013	Sleep duration (oversleepers) || id:ebi-a-GCST006685	ebi-a-GCST90029013	ebi-a-GCST006685	91306	rs12076635	-0.0105774	0.00152692	4.29008e-12	Educational attainment -> Sleep duration	Educational attainment (years of education) || id:ebi-a-GCST90029013	Sleep duration (oversleepers) || id:ebi-a-GCST006685	-0.0104525	0.00151959	-0.0134308	-0.00747406	-0.0135702	-0.00758464	FALSE
Educational attainment (years of education) || id:ebi-a-GCST90029013	Sleep duration (oversleepers) || id:ebi-a-GCST006685	ebi-a-GCST90029013	ebi-a-GCST006685	91306	rs12132451	-0.0103207	0.00152178	1.18508e-11	Educational attainment -> Sleep duration	Educational attainment (years of education) || id:ebi-a-GCST90029013	Sleep duration (oversleepers) || id:ebi-a-GCST006685	-0.0104525	0.00151959	-0.0134308	-0.00747406	-0.0133034	-0.00733803	FALSE
Educational attainment (years of education) || id:ebi-a-GCST90029013	Sleep duration (oversleepers) || id:ebi-a-GCST006685	ebi-a-GCST90029013	ebi-a-GCST006685	91306	rs12468040	-0.01052	0.00152743	5.68424e-12	Educational attainment -> Sleep duration	Educational attainment (years of education) || id:ebi-a-GCST90029013	Sleep duration (oversleepers) || id:ebi-a-GCST006685	-0.0104525	0.00151959	-0.0134308	-0.00747406	-0.0135137	-0.0075262	FALSE
Educational attainment (years of education) || id:ebi-a-GCST90029013	Sleep duration (oversleepers) || id:ebi-a-GCST006685	ebi-a-GCST90029013	ebi-a-GCST006685	91306	rs12474895	-0.0105057	0.00152479	5.58165e-12	Educational attainment -> Sleep duration	Educational attainment (years of education) || id:ebi-a-GCST90029013	Sleep duration (oversleepers) || id:ebi-a-GCST006685	-0.0104525	0.00151959	-0.0134308	-0.00747406	-0.0134943	-0.00751714	FALSE
Educational attainment (years of education) || id:ebi-a-GCST90029013	Sleep duration (oversleepers) || id:ebi-a-GCST006685	ebi-a-GCST90029013	ebi-a-GCST006685	91306	rs12503522	-0.0104434	0.0015256	7.62351e-12	Educational attainment -> Sleep duration	Educational attainment (years of education) || id:ebi-a-GCST90029013	Sleep duration (oversleepers) || id:ebi-a-GCST006685	-0.0104525	0.00151959	-0.0134308	-0.00747406	-0.0134336	-0.00745323	FALSE
Educational attainment (years of education) || id:ebi-a-GCST90029013	Sleep duration (oversleepers) || id:ebi-a-GCST006685	ebi-a-GCST90029013	ebi-a-GCST006685	91306	rs12532494	-0.0102845	0.00152117	1.37099e-11	Educational attainment -> Sleep duration	Educational attainment (years of education) || id:ebi-a-GCST90029013	Sleep duration (oversleepers) || id:ebi-a-GCST006685	-0.0104525	0.00151959	-0.0134308	-0.00747406	-0.013266	-0.00730303	FALSE
Educational attainment (years of education) || id:ebi-a-GCST90029013	Sleep duration (oversleepers) || id:ebi-a-GCST006685	ebi-a-GCST90029013	ebi-a-GCST006685	91306	rs12574281	-0.010511	0.00152417	5.34115e-12	Educational attainment -> Sleep duration	Educational attainment (years of education) || id:ebi-a-GCST90029013	Sleep duration (oversleepers) || id:ebi-a-GCST006685	-0.0104525	0.00151959	-0.0134308	-0.00747406	-0.0134983	-0.00752359	FALSE
Educational attainment (years of education) || id:ebi-a-GCST90029013	Sleep duration (oversleepers) || id:ebi-a-GCST006685	ebi-a-GCST90029013	ebi-a-GCST006685	91306	rs12663818	-0.0105252	0.00152331	4.86753e-12	Educational attainment -> Sleep duration	Educational attainment (years of education) || id:ebi-a-GCST90029013	Sleep duration (oversleepers) || id:ebi-a-GCST006685	-0.0104525	0.00151959	-0.0134308	-0.00747406	-0.0135109	-0.00753947	FALSE
Educational attainment (years of education) || id:ebi-a-GCST90029013	Sleep duration (oversleepers) || id:ebi-a-GCST006685	ebi-a-GCST90029013	ebi-a-GCST006685	91306	rs12735232	-0.0102751	0.00151388	1.14275e-11	Educational attainment -> Sleep duration	Educational attainment (years of education) || id:ebi-a-GCST90029013	Sleep duration (oversleepers) || id:ebi-a-GCST006685	-0.0104525	0.00151959	-0.0134308	-0.00747406	-0.0132423	-0.00730793	FALSE
Educational attainment (years of education) || id:ebi-a-GCST90029013	Sleep duration (oversleepers) || id:ebi-a-GCST006685	ebi-a-GCST90029013	ebi-a-GCST006685	91306	rs12804787	-0.010417	0.00152502	8.4502e-12	Educational attainment -> Sleep duration	Educational attainment (years of education) || id:ebi-a-GCST90029013	Sleep duration (oversleepers) || id:ebi-a-GCST006685	-0.0104525	0.00151959	-0.0134308	-0.00747406	-0.013406	-0.00742792	FALSE
Educational attainment (years of education) || id:ebi-a-GCST90029013	Sleep duration (oversleepers) || id:ebi-a-GCST006685	ebi-a-GCST90029013	ebi-a-GCST006685	91306	rs12921005	-0.0104861	0.00152514	6.17704e-12	Educational attainment -> Sleep duration	Educational attainment (years of education) || id:ebi-a-GCST90029013	Sleep duration (oversleepers) || id:ebi-a-GCST006685	-0.0104525	0.00151959	-0.0134308	-0.00747406	-0.0134754	-0.00749684	FALSE
Educational attainment (years of education) || id:ebi-a-GCST90029013	Sleep duration (oversleepers) || id:ebi-a-GCST006685	ebi-a-GCST90029013	ebi-a-GCST006685	91306	rs12967855	-0.0105158	0.00153193	6.67459e-12	Educational attainment -> Sleep duration	Educational attainment (years of education) || id:ebi-a-GCST90029013	Sleep duration (oversleepers) || id:ebi-a-GCST006685	-0.0104525	0.00151959	-0.0134308	-0.00747406	-0.0135184	-0.00751327	FALSE
Educational attainment (years of education) || id:ebi-a-GCST90029013	Sleep duration (oversleepers) || id:ebi-a-GCST006685	ebi-a-GCST90029013	ebi-a-GCST006685	91306	rs1334297	-0.0108046	0.00151129	8.72417e-13	Educational attainment -> Sleep duration	Educational attainment (years of education) || id:ebi-a-GCST90029013	Sleep duration (oversleepers) || id:ebi-a-GCST006685	-0.0104525	0.00151959	-0.0134308	-0.00747406	-0.0137667	-0.00784246	FALSE
Educational attainment (years of education) || id:ebi-a-GCST90029013	Sleep duration (oversleepers) || id:ebi-a-GCST006685	ebi-a-GCST90029013	ebi-a-GCST006685	91306	rs13409451	-0.0104931	0.00152813	6.57151e-12	Educational attainment -> Sleep duration	Educational attainment (years of education) || id:ebi-a-GCST90029013	Sleep duration (oversleepers) || id:ebi-a-GCST006685	-0.0104525	0.00151959	-0.0134308	-0.00747406	-0.0134883	-0.00749802	FALSE
Educational attainment (years of education) || id:ebi-a-GCST90029013	Sleep duration (oversleepers) || id:ebi-a-GCST006685	ebi-a-GCST90029013	ebi-a-GCST006685	91306	rs1363862	-0.0103665	0.001522	9.68687e-12	Educational attainment -> Sleep duration	Educational attainment (years of education) || id:ebi-a-GCST90029013	Sleep duration (oversleepers) || id:ebi-a-GCST006685	-0.0104525	0.00151959	-0.0134308	-0.00747406	-0.0133496	-0.00738335	FALSE
Educational attainment (years of education) || id:ebi-a-GCST90029013	Sleep duration (oversleepers) || id:ebi-a-GCST006685	ebi-a-GCST90029013	ebi-a-GCST006685	91306	rs1369128	-0.0105168	0.00152489	5.32071e-12	Educational attainment -> Sleep duration	Educational attainment (years of education) || id:ebi-a-GCST90029013	Sleep duration (oversleepers) || id:ebi-a-GCST006685	-0.0104525	0.00151959	-0.0134308	-0.00747406	-0.0135055	-0.00752797	FALSE
Educational attainment (years of education) || id:ebi-a-GCST90029013	Sleep duration (oversleepers) || id:ebi-a-GCST006685	ebi-a-GCST90029013	ebi-a-GCST006685	91306	rs1381247	-0.0103598	0.00152146	9.82075e-12	Educational attainment -> Sleep duration	Educational attainment (years of education) || id:ebi-a-GCST90029013	Sleep duration (oversleepers) || id:ebi-a-GCST006685	-0.0104525	0.00151959	-0.0134308	-0.00747406	-0.0133418	-0.00737772	FALSE
Educational attainment (years of education) || id:ebi-a-GCST90029013	Sleep duration (oversleepers) || id:ebi-a-GCST006685	ebi-a-GCST90029013	ebi-a-GCST006685	91306	rs1391438	-0.0106149	0.00152294	3.16882e-12	Educational attainment -> Sleep duration	Educational attainment (years of education) || id:ebi-a-GCST90029013	Sleep duration (oversleepers) || id:ebi-a-GCST006685	-0.0104525	0.00151959	-0.0134308	-0.00747406	-0.0135999	-0.00762997	FALSE
Educational attainment (years of education) || id:ebi-a-GCST90029013	Sleep duration (oversleepers) || id:ebi-a-GCST006685	ebi-a-GCST90029013	ebi-a-GCST006685	91306	rs1452075	-0.0104068	0.00152486	8.80452e-12	Educational attainment -> Sleep duration	Educational attainment (years of education) || id:ebi-a-GCST90029013	Sleep duration (oversleepers) || id:ebi-a-GCST006685	-0.0104525	0.00151959	-0.0134308	-0.00747406	-0.0133956	-0.00741813	FALSE
Educational attainment (years of education) || id:ebi-a-GCST90029013	Sleep duration (oversleepers) || id:ebi-a-GCST006685	ebi-a-GCST90029013	ebi-a-GCST006685	91306	rs145590108	-0.0105196	0.00152502	5.27333e-12	Educational attainment -> Sleep duration	Educational attainment (years of education) || id:ebi-a-GCST90029013	Sleep duration (oversleepers) || id:ebi-a-GCST006685	-0.0104525	0.00151959	-0.0134308	-0.00747406	-0.0135087	-0.00753059	FALSE
Educational attainment (years of education) || id:ebi-a-GCST90029013	Sleep duration (oversleepers) || id:ebi-a-GCST006685	ebi-a-GCST90029013	ebi-a-GCST006685	91306	rs1566085	-0.0101518	0.00151181	1.88055e-11	Educational attainment -> Sleep duration	Educational attainment (years of education) || id:ebi-a-GCST90029013	Sleep duration (oversleepers) || id:ebi-a-GCST006685	-0.0104525	0.00151959	-0.0134308	-0.00747406	-0.0131149	-0.00718865	FALSE
Educational attainment (years of education) || id:ebi-a-GCST90029013	Sleep duration (oversleepers) || id:ebi-a-GCST006685	ebi-a-GCST90029013	ebi-a-GCST006685	91306	rs1569266	-0.0103605	0.00152266	1.01622e-11	Educational attainment -> Sleep duration	Educational attainment (years of education) || id:ebi-a-GCST90029013	Sleep duration (oversleepers) || id:ebi-a-GCST006685	-0.0104525	0.00151959	-0.0134308	-0.00747406	-0.0133449	-0.00737605	FALSE
Educational attainment (years of education) || id:ebi-a-GCST90029013	Sleep duration (oversleepers) || id:ebi-a-GCST006685	ebi-a-GCST90029013	ebi-a-GCST006685	91306	rs1620977	-0.0103187	0.00152667	1.38973e-11	Educational attainment -> Sleep duration	Educational attainment (years of education) || id:ebi-a-GCST90029013	Sleep duration (oversleepers) || id:ebi-a-GCST006685	-0.0104525	0.00151959	-0.0134308	-0.00747406	-0.013311	-0.00732645	FALSE
Educational attainment (years of education) || id:ebi-a-GCST90029013	Sleep duration (oversleepers) || id:ebi-a-GCST006685	ebi-a-GCST90029013	ebi-a-GCST006685	91306	rs1689510	-0.0104593	0.00152773	7.57775e-12	Educational attainment -> Sleep duration	Educational attainment (years of education) || id:ebi-a-GCST90029013	Sleep duration (oversleepers) || id:ebi-a-GCST006685	-0.0104525	0.00151959	-0.0134308	-0.00747406	-0.0134537	-0.00746498	FALSE
Educational attainment (years of education) || id:ebi-a-GCST90029013	Sleep duration (oversleepers) || id:ebi-a-GCST006685	ebi-a-GCST90029013	ebi-a-GCST006685	91306	rs17489649	-0.010525	0.00152366	4.92362e-12	Educational attainment -> Sleep duration	Educational attainment (years of education) || id:ebi-a-GCST90029013	Sleep duration (oversleepers) || id:ebi-a-GCST006685	-0.0104525	0.00151959	-0.0134308	-0.00747406	-0.0135114	-0.00753868	FALSE
Educational attainment (years of education) || id:ebi-a-GCST90029013	Sleep duration (oversleepers) || id:ebi-a-GCST006685	ebi-a-GCST90029013	ebi-a-GCST006685	91306	rs17513684	-0.0105351	0.00152287	4.58273e-12	Educational attainment -> Sleep duration	Educational attainment (years of education) || id:ebi-a-GCST90029013	Sleep duration (oversleepers) || id:ebi-a-GCST006685	-0.0104525	0.00151959	-0.0134308	-0.00747406	-0.01352	-0.00755032	FALSE
Educational attainment (years of education) || id:ebi-a-GCST90029013	Sleep duration (oversleepers) || id:ebi-a-GCST006685	ebi-a-GCST90029013	ebi-a-GCST006685	91306	rs175325	-0.01058	0.00151948	3.33295e-12	Educational attainment -> Sleep duration	Educational attainment (years of education) || id:ebi-a-GCST90029013	Sleep duration (oversleepers) || id:ebi-a-GCST006685	-0.0104525	0.00151959	-0.0134308	-0.00747406	-0.0135582	-0.00760182	FALSE
Educational attainment (years of education) || id:ebi-a-GCST90029013	Sleep duration (oversleepers) || id:ebi-a-GCST006685	ebi-a-GCST90029013	ebi-a-GCST006685	91306	rs17563464	-0.0104997	0.0015266	6.07544e-12	Educational attainment -> Sleep duration	Educational attainment (years of education) || id:ebi-a-GCST90029013	Sleep duration (oversleepers) || id:ebi-a-GCST006685	-0.0104525	0.00151959	-0.0134308	-0.00747406	-0.0134919	-0.0075076	FALSE
Educational attainment (years of education) || id:ebi-a-GCST90029013	Sleep duration (oversleepers) || id:ebi-a-GCST006685	ebi-a-GCST90029013	ebi-a-GCST006685	91306	rs17628095	-0.010521	0.00152431	5.1234e-12	Educational attainment -> Sleep duration	Educational attainment (years of education) || id:ebi-a-GCST90029013	Sleep duration (oversleepers) || id:ebi-a-GCST006685	-0.0104525	0.00151959	-0.0134308	-0.00747406	-0.0135087	-0.00753334	FALSE
Educational attainment (years of education) || id:ebi-a-GCST90029013	Sleep duration (oversleepers) || id:ebi-a-GCST006685	ebi-a-GCST90029013	ebi-a-GCST006685	91306	rs1788783	-0.0105964	0.001521	3.24411e-12	Educational attainment -> Sleep duration	Educational attainment (years of education) || id:ebi-a-GCST90029013	Sleep duration (oversleepers) || id:ebi-a-GCST006685	-0.0104525	0.00151959	-0.0134308	-0.00747406	-0.0135775	-0.0076152	FALSE
Educational attainment (years of education) || id:ebi-a-GCST90029013	Sleep duration (oversleepers) || id:ebi-a-GCST006685	ebi-a-GCST90029013	ebi-a-GCST006685	91306	rs1812587	-0.0103964	0.00152454	9.14308e-12	Educational attainment -> Sleep duration	Educational attainment (years of education) || id:ebi-a-GCST90029013	Sleep duration (oversleepers) || id:ebi-a-GCST006685	-0.0104525	0.00151959	-0.0134308	-0.00747406	-0.0133845	-0.00740831	FALSE
Educational attainment (years of education) || id:ebi-a-GCST90029013	Sleep duration (oversleepers) || id:ebi-a-GCST006685	ebi-a-GCST90029013	ebi-a-GCST006685	91306	rs1835340	-0.0105696	0.0015192	3.46692e-12	Educational attainment -> Sleep duration	Educational attainment (years of education) || id:ebi-a-GCST90029013	Sleep duration (oversleepers) || id:ebi-a-GCST006685	-0.0104525	0.00151959	-0.0134308	-0.00747406	-0.0135472	-0.00759199	FALSE
Educational attainment (years of education) || id:ebi-a-GCST90029013	Sleep duration (oversleepers) || id:ebi-a-GCST006685	ebi-a-GCST90029013	ebi-a-GCST006685	91306	rs185291	-0.0103055	0.00152925	1.59529e-11	Educational attainment -> Sleep duration	Educational attainment (years of education) || id:ebi-a-GCST90029013	Sleep duration (oversleepers) || id:ebi-a-GCST006685	-0.0104525	0.00151959	-0.0134308	-0.00747406	-0.0133029	-0.00730822	FALSE
Educational attainment (years of education) || id:ebi-a-GCST90029013	Sleep duration (oversleepers) || id:ebi-a-GCST006685	ebi-a-GCST90029013	ebi-a-GCST006685	91306	rs1869165	-0.0104827	0.0015254	6.3251e-12	Educational attainment -> Sleep duration	Educational attainment (years of education) || id:ebi-a-GCST90029013	Sleep duration (oversleepers) || id:ebi-a-GCST006685	-0.0104525	0.00151959	-0.0134308	-0.00747406	-0.0134725	-0.00749296	FALSE
Educational attainment (years of education) || id:ebi-a-GCST90029013	Sleep duration (oversleepers) || id:ebi-a-GCST006685	ebi-a-GCST90029013	ebi-a-GCST006685	91306	rs1880692	-0.0105091	0.00152417	5.38822e-12	Educational attainment -> Sleep duration	Educational attainment (years of education) || id:ebi-a-GCST90029013	Sleep duration (oversleepers) || id:ebi-a-GCST006685	-0.0104525	0.00151959	-0.0134308	-0.00747406	-0.0134965	-0.00752171	FALSE
Educational attainment (years of education) || id:ebi-a-GCST90029013	Sleep duration (oversleepers) || id:ebi-a-GCST006685	ebi-a-GCST90029013	ebi-a-GCST006685	91306	rs1892417	-0.0105284	0.00152524	5.09939e-12	Educational attainment -> Sleep duration	Educational attainment (years of education) || id:ebi-a-GCST90029013	Sleep duration (oversleepers) || id:ebi-a-GCST006685	-0.0104525	0.00151959	-0.0134308	-0.00747406	-0.0135178	-0.00753892	FALSE
Educational attainment (years of education) || id:ebi-a-GCST90029013	Sleep duration (oversleepers) || id:ebi-a-GCST006685	ebi-a-GCST90029013	ebi-a-GCST006685	91306	rs1917008	-0.010507	0.00152419	5.44342e-12	Educational attainment -> Sleep duration	Educational attainment (years of education) || id:ebi-a-GCST90029013	Sleep duration (oversleepers) || id:ebi-a-GCST006685	-0.0104525	0.00151959	-0.0134308	-0.00747406	-0.0134945	-0.00751962	FALSE
Educational attainment (years of education) || id:ebi-a-GCST90029013	Sleep duration (oversleepers) || id:ebi-a-GCST006685	ebi-a-GCST90029013	ebi-a-GCST006685	91306	rs192436652	-0.0104659	0.00152612	6.98989e-12	Educational attainment -> Sleep duration	Educational attainment (years of education) || id:ebi-a-GCST90029013	Sleep duration (oversleepers) || id:ebi-a-GCST006685	-0.0104525	0.00151959	-0.0134308	-0.00747406	-0.0134571	-0.00747471	FALSE
Educational attainment (years of education) || id:ebi-a-GCST90029013	Sleep duration (oversleepers) || id:ebi-a-GCST006685	ebi-a-GCST90029013	ebi-a-GCST006685	91306	rs1964927	-0.0104526	0.00152635	7.48463e-12	Educational attainment -> Sleep duration	Educational attainment (years of education) || id:ebi-a-GCST90029013	Sleep duration (oversleepers) || id:ebi-a-GCST006685	-0.0104525	0.00151959	-0.0134308	-0.00747406	-0.0134442	-0.00746093	FALSE
Educational attainment (years of education) || id:ebi-a-GCST90029013	Sleep duration (oversleepers) || id:ebi-a-GCST006685	ebi-a-GCST90029013	ebi-a-GCST006685	91306	rs1980251	-0.0105805	0.00152612	4.12227e-12	Educational attainment -> Sleep duration	Educational attainment (years of education) || id:ebi-a-GCST90029013	Sleep duration (oversleepers) || id:ebi-a-GCST006685	-0.0104525	0.00151959	-0.0134308	-0.00747406	-0.0135717	-0.00758928	FALSE
Educational attainment (years of education) || id:ebi-a-GCST90029013	Sleep duration (oversleepers) || id:ebi-a-GCST006685	ebi-a-GCST90029013	ebi-a-GCST006685	91306	rs2145265	-0.0102712	0.00151042	1.04439e-11	Educational attainment -> Sleep duration	Educational attainment (years of education) || id:ebi-a-GCST90029013	Sleep duration (oversleepers) || id:ebi-a-GCST006685	-0.0104525	0.00151959	-0.0134308	-0.00747406	-0.0132316	-0.00731079	FALSE
Educational attainment (years of education) || id:ebi-a-GCST90029013	Sleep duration (oversleepers) || id:ebi-a-GCST006685	ebi-a-GCST90029013	ebi-a-GCST006685	91306	rs215632	-0.0103802	0.00152346	9.52272e-12	Educational attainment -> Sleep duration	Educational attainment (years of education) || id:ebi-a-GCST90029013	Sleep duration (oversleepers) || id:ebi-a-GCST006685	-0.0104525	0.00151959	-0.0134308	-0.00747406	-0.0133662	-0.00739418	FALSE
Educational attainment (years of education) || id:ebi-a-GCST90029013	Sleep duration (oversleepers) || id:ebi-a-GCST006685	ebi-a-GCST90029013	ebi-a-GCST006685	91306	rs2175420	-0.0104498	0.00152616	7.53531e-12	Educational attainment -> Sleep duration	Educational attainment (years of education) || id:ebi-a-GCST90029013	Sleep duration (oversleepers) || id:ebi-a-GCST006685	-0.0104525	0.00151959	-0.0134308	-0.00747406	-0.0134411	-0.00745853	FALSE
Educational attainment (years of education) || id:ebi-a-GCST90029013	Sleep duration (oversleepers) || id:ebi-a-GCST006685	ebi-a-GCST90029013	ebi-a-GCST006685	91306	rs2182398	-0.0104713	0.00152548	6.68263e-12	Educational attainment -> Sleep duration	Educational attainment (years of education) || id:ebi-a-GCST90029013	Sleep duration (oversleepers) || id:ebi-a-GCST006685	-0.0104525	0.00151959	-0.0134308	-0.00747406	-0.0134613	-0.0074814	FALSE
Educational attainment (years of education) || id:ebi-a-GCST90029013	Sleep duration (oversleepers) || id:ebi-a-GCST006685	ebi-a-GCST90029013	ebi-a-GCST006685	91306	rs2190872	-0.0105999	0.00151542	2.65821e-12	Educational attainment -> Sleep duration	Educational attainment (years of education) || id:ebi-a-GCST90029013	Sleep duration (oversleepers) || id:ebi-a-GCST006685	-0.0104525	0.00151959	-0.0134308	-0.00747406	-0.0135702	-0.00762971	FALSE
Educational attainment (years of education) || id:ebi-a-GCST90029013	Sleep duration (oversleepers) || id:ebi-a-GCST006685	ebi-a-GCST90029013	ebi-a-GCST006685	91306	rs2287838	-0.0104197	0.00152524	8.4015e-12	Educational attainment -> Sleep duration	Educational attainment (years of education) || id:ebi-a-GCST90029013	Sleep duration (oversleepers) || id:ebi-a-GCST006685	-0.0104525	0.00151959	-0.0134308	-0.00747406	-0.0134092	-0.00743027	FALSE
Educational attainment (years of education) || id:ebi-a-GCST90029013	Sleep duration (oversleepers) || id:ebi-a-GCST006685	ebi-a-GCST90029013	ebi-a-GCST006685	91306	rs2299098	-0.0106698	0.0015159	1.94223e-12	Educational attainment -> Sleep duration	Educational attainment (years of education) || id:ebi-a-GCST90029013	Sleep duration (oversleepers) || id:ebi-a-GCST006685	-0.0104525	0.00151959	-0.0134308	-0.00747406	-0.0136409	-0.00769861	FALSE
Educational attainment (years of education) || id:ebi-a-GCST90029013	Sleep duration (oversleepers) || id:ebi-a-GCST006685	ebi-a-GCST90029013	ebi-a-GCST006685	91306	rs2309812	-0.0103742	0.00152925	1.17017e-11	Educational attainment -> Sleep duration	Educational attainment (years of education) || id:ebi-a-GCST90029013	Sleep duration (oversleepers) || id:ebi-a-GCST006685	-0.0104525	0.00151959	-0.0134308	-0.00747406	-0.0133715	-0.00737685	FALSE
Educational attainment (years of education) || id:ebi-a-GCST90029013	Sleep duration (oversleepers) || id:ebi-a-GCST006685	ebi-a-GCST90029013	ebi-a-GCST006685	91306	rs2332818	-0.0104148	0.00152496	8.51858e-12	Educational attainment -> Sleep duration	Educational attainment (years of education) || id:ebi-a-GCST90029013	Sleep duration (oversleepers) || id:ebi-a-GCST006685	-0.0104525	0.00151959	-0.0134308	-0.00747406	-0.0134037	-0.00742588	FALSE
Educational attainment (years of education) || id:ebi-a-GCST90029013	Sleep duration (oversleepers) || id:ebi-a-GCST006685	ebi-a-GCST90029013	ebi-a-GCST006685	91306	rs2411453	-0.0101656	0.00151088	1.71667e-11	Educational attainment -> Sleep duration	Educational attainment (years of education) || id:ebi-a-GCST90029013	Sleep duration (oversleepers) || id:ebi-a-GCST006685	-0.0104525	0.00151959	-0.0134308	-0.00747406	-0.013127	-0.00720431	FALSE
Educational attainment (years of education) || id:ebi-a-GCST90029013	Sleep duration (oversleepers) || id:ebi-a-GCST006685	ebi-a-GCST90029013	ebi-a-GCST006685	91306	rs2559509	-0.0103569	0.00152248	1.02685e-11	Educational attainment -> Sleep duration	Educational attainment (years of education) || id:ebi-a-GCST90029013	Sleep duration (oversleepers) || id:ebi-a-GCST006685	-0.0104525	0.00151959	-0.0134308	-0.00747406	-0.013341	-0.00737288	FALSE
Educational attainment (years of education) || id:ebi-a-GCST90029013	Sleep duration (oversleepers) || id:ebi-a-GCST006685	ebi-a-GCST90029013	ebi-a-GCST006685	91306	rs2570497	-0.0104988	0.00152583	5.95473e-12	Educational attainment -> Sleep duration	Educational attainment (years of education) || id:ebi-a-GCST90029013	Sleep duration (oversleepers) || id:ebi-a-GCST006685	-0.0104525	0.00151959	-0.0134308	-0.00747406	-0.0134894	-0.00750818	FALSE
Educational attainment (years of education) || id:ebi-a-GCST90029013	Sleep duration (oversleepers) || id:ebi-a-GCST006685	ebi-a-GCST90029013	ebi-a-GCST006685	91306	rs2604541	-0.0103674	0.00152212	9.68044e-12	Educational attainment -> Sleep duration	Educational attainment (years of education) || id:ebi-a-GCST90029013	Sleep duration (oversleepers) || id:ebi-a-GCST006685	-0.0104525	0.00151959	-0.0134308	-0.00747406	-0.0133508	-0.00738406	FALSE
Educational attainment (years of education) || id:ebi-a-GCST90029013	Sleep duration (oversleepers) || id:ebi-a-GCST006685	ebi-a-GCST90029013	ebi-a-GCST006685	91306	rs2706762	-0.0104257	0.00152588	8.34105e-12	Educational attainment -> Sleep duration	Educational attainment (years of education) || id:ebi-a-GCST90029013	Sleep duration (oversleepers) || id:ebi-a-GCST006685	-0.0104525	0.00151959	-0.0134308	-0.00747406	-0.0134164	-0.00743493	FALSE
Educational attainment (years of education) || id:ebi-a-GCST90029013	Sleep duration (oversleepers) || id:ebi-a-GCST006685	ebi-a-GCST90029013	ebi-a-GCST006685	91306	rs2725371	-0.0104668	0.0015271	7.18055e-12	Educational attainment -> Sleep duration	Educational attainment (years of education) || id:ebi-a-GCST90029013	Sleep duration (oversleepers) || id:ebi-a-GCST006685	-0.0104525	0.00151959	-0.0134308	-0.00747406	-0.0134599	-0.00747365	FALSE
Educational attainment (years of education) || id:ebi-a-GCST90029013	Sleep duration (oversleepers) || id:ebi-a-GCST006685	ebi-a-GCST90029013	ebi-a-GCST006685	91306	rs2735421	-0.0104732	0.00152915	7.43503e-12	Educational attainment -> Sleep duration	Educational attainment (years of education) || id:ebi-a-GCST90029013	Sleep duration (oversleepers) || id:ebi-a-GCST006685	-0.0104525	0.00151959	-0.0134308	-0.00747406	-0.0134703	-0.00747607	FALSE
Educational attainment (years of education) || id:ebi-a-GCST90029013	Sleep duration (oversleepers) || id:ebi-a-GCST006685	ebi-a-GCST90029013	ebi-a-GCST006685	91306	rs281324	-0.0104256	0.00152541	8.22419e-12	Educational attainment -> Sleep duration	Educational attainment (years of education) || id:ebi-a-GCST90029013	Sleep duration (oversleepers) || id:ebi-a-GCST006685	-0.0104525	0.00151959	-0.0134308	-0.00747406	-0.0134154	-0.00743576	FALSE
Educational attainment (years of education) || id:ebi-a-GCST90029013	Sleep duration (oversleepers) || id:ebi-a-GCST006685	ebi-a-GCST90029013	ebi-a-GCST006685	91306	rs2820313	-0.0103971	0.00152445	9.08779e-12	Educational attainment -> Sleep duration	Educational attainment (years of education) || id:ebi-a-GCST90029013	Sleep duration (oversleepers) || id:ebi-a-GCST006685	-0.0104525	0.00151959	-0.0134308	-0.00747406	-0.0133851	-0.00740922	FALSE
Educational attainment (years of education) || id:ebi-a-GCST90029013	Sleep duration (oversleepers) || id:ebi-a-GCST006685	ebi-a-GCST90029013	ebi-a-GCST006685	91306	rs2834011	-0.0104296	0.00152577	8.16461e-12	Educational attainment -> Sleep duration	Educational attainment (years of education) || id:ebi-a-GCST90029013	Sleep duration (oversleepers) || id:ebi-a-GCST006685	-0.0104525	0.00151959	-0.0134308	-0.00747406	-0.0134201	-0.00743907	FALSE
Educational attainment (years of education) || id:ebi-a-GCST90029013	Sleep duration (oversleepers) || id:ebi-a-GCST006685	ebi-a-GCST90029013	ebi-a-GCST006685	91306	rs2974312	-0.0105044	0.00152617	5.86765e-12	Educational attainment -> Sleep duration	Educational attainment (years of education) || id:ebi-a-GCST90029013	Sleep duration (oversleepers) || id:ebi-a-GCST006685	-0.0104525	0.00151959	-0.0134308	-0.00747406	-0.0134957	-0.00751309	FALSE
Educational attainment (years of education) || id:ebi-a-GCST90029013	Sleep duration (oversleepers) || id:ebi-a-GCST006685	ebi-a-GCST90029013	ebi-a-GCST006685	91306	rs2998309	-0.0104783	0.00152518	6.41009e-12	Educational attainment -> Sleep duration	Educational attainment (years of education) || id:ebi-a-GCST90029013	Sleep duration (oversleepers) || id:ebi-a-GCST006685	-0.0104525	0.00151959	-0.0134308	-0.00747406	-0.0134677	-0.00748899	FALSE
Educational attainment (years of education) || id:ebi-a-GCST90029013	Sleep duration (oversleepers) || id:ebi-a-GCST006685	ebi-a-GCST90029013	ebi-a-GCST006685	91306	rs324801	-0.0104188	0.0015253	8.45162e-12	Educational attainment -> Sleep duration	Educational attainment (years of education) || id:ebi-a-GCST90029013	Sleep duration (oversleepers) || id:ebi-a-GCST006685	-0.0104525	0.00151959	-0.0134308	-0.00747406	-0.0134084	-0.00742923	FALSE
Educational attainment (years of education) || id:ebi-a-GCST90029013	Sleep duration (oversleepers) || id:ebi-a-GCST006685	ebi-a-GCST90029013	ebi-a-GCST006685	91306	rs333078	-0.0104555	0.00152577	7.25351e-12	Educational attainment -> Sleep duration	Educational attainment (years of education) || id:ebi-a-GCST90029013	Sleep duration (oversleepers) || id:ebi-a-GCST006685	-0.0104525	0.00151959	-0.0134308	-0.00747406	-0.013446	-0.00746495	FALSE
Educational attainment (years of education) || id:ebi-a-GCST90029013	Sleep duration (oversleepers) || id:ebi-a-GCST006685	ebi-a-GCST90029013	ebi-a-GCST006685	91306	rs34042385	-0.010464	0.00152566	6.95208e-12	Educational attainment -> Sleep duration	Educational attainment (years of education) || id:ebi-a-GCST90029013	Sleep duration (oversleepers) || id:ebi-a-GCST006685	-0.0104525	0.00151959	-0.0134308	-0.00747406	-0.0134543	-0.00747367	FALSE
Educational attainment (years of education) || id:ebi-a-GCST90029013	Sleep duration (oversleepers) || id:ebi-a-GCST006685	ebi-a-GCST90029013	ebi-a-GCST006685	91306	rs34192341	-0.010397	0.00152466	9.1512e-12	Educational attainment -> Sleep duration	Educational attainment (years of education) || id:ebi-a-GCST90029013	Sleep duration (oversleepers) || id:ebi-a-GCST006685	-0.0104525	0.00151959	-0.0134308	-0.00747406	-0.0133854	-0.00740871	FALSE
Educational attainment (years of education) || id:ebi-a-GCST90029013	Sleep duration (oversleepers) || id:ebi-a-GCST006685	ebi-a-GCST90029013	ebi-a-GCST006685	91306	rs34364916	-0.0104171	0.00152505	8.45082e-12	Educational attainment -> Sleep duration	Educational attainment (years of education) || id:ebi-a-GCST90029013	Sleep duration (oversleepers) || id:ebi-a-GCST006685	-0.0104525	0.00151959	-0.0134308	-0.00747406	-0.0134062	-0.00742805	FALSE
Educational attainment (years of education) || id:ebi-a-GCST90029013	Sleep duration (oversleepers) || id:ebi-a-GCST006685	ebi-a-GCST90029013	ebi-a-GCST006685	91306	rs34470581	-0.0105565	0.00152285	4.14735e-12	Educational attainment -> Sleep duration	Educational attainment (years of education) || id:ebi-a-GCST90029013	Sleep duration (oversleepers) || id:ebi-a-GCST006685	-0.0104525	0.00151959	-0.0134308	-0.00747406	-0.0135413	-0.00757172	FALSE
Educational attainment (years of education) || id:ebi-a-GCST90029013	Sleep duration (oversleepers) || id:ebi-a-GCST006685	ebi-a-GCST90029013	ebi-a-GCST006685	91306	rs34945223	-0.0103788	0.00152324	9.51727e-12	Educational attainment -> Sleep duration	Educational attainment (years of education) || id:ebi-a-GCST90029013	Sleep duration (oversleepers) || id:ebi-a-GCST006685	-0.0104525	0.00151959	-0.0134308	-0.00747406	-0.0133643	-0.00739322	FALSE
Educational attainment (years of education) || id:ebi-a-GCST90029013	Sleep duration (oversleepers) || id:ebi-a-GCST006685	ebi-a-GCST90029013	ebi-a-GCST006685	91306	rs35039375	-0.010289	0.00151717	1.1874e-11	Educational attainment -> Sleep duration	Educational attainment (years of education) || id:ebi-a-GCST90029013	Sleep duration (oversleepers) || id:ebi-a-GCST006685	-0.0104525	0.00151959	-0.0134308	-0.00747406	-0.0132627	-0.00731539	FALSE
Educational attainment (years of education) || id:ebi-a-GCST90029013	Sleep duration (oversleepers) || id:ebi-a-GCST006685	ebi-a-GCST90029013	ebi-a-GCST006685	91306	rs35091253	-0.0104184	0.0015274	9.03921e-12	Educational attainment -> Sleep duration	Educational attainment (years of education) || id:ebi-a-GCST90029013	Sleep duration (oversleepers) || id:ebi-a-GCST006685	-0.0104525	0.00151959	-0.0134308	-0.00747406	-0.0134121	-0.00742473	FALSE
Educational attainment (years of education) || id:ebi-a-GCST90029013	Sleep duration (oversleepers) || id:ebi-a-GCST006685	ebi-a-GCST90029013	ebi-a-GCST006685	91306	rs35811586	-0.0103917	0.00152405	9.20192e-12	Educational attainment -> Sleep duration	Educational attainment (years of education) || id:ebi-a-GCST90029013	Sleep duration (oversleepers) || id:ebi-a-GCST006685	-0.0104525	0.00151959	-0.0134308	-0.00747406	-0.0133788	-0.00740454	FALSE
Educational attainment (years of education) || id:ebi-a-GCST90029013	Sleep duration (oversleepers) || id:ebi-a-GCST006685	ebi-a-GCST90029013	ebi-a-GCST006685	91306	rs35917528	-0.0105017	0.00152487	5.69933e-12	Educational attainment -> Sleep duration	Educational attainment (years of education) || id:ebi-a-GCST90029013	Sleep duration (oversleepers) || id:ebi-a-GCST006685	-0.0104525	0.00151959	-0.0134308	-0.00747406	-0.0134905	-0.00751299	FALSE
Educational attainment (years of education) || id:ebi-a-GCST90029013	Sleep duration (oversleepers) || id:ebi-a-GCST006685	ebi-a-GCST90029013	ebi-a-GCST006685	91306	rs35999162	-0.0105348	0.00153647	7.05605e-12	Educational attainment -> Sleep duration	Educational attainment (years of education) || id:ebi-a-GCST90029013	Sleep duration (oversleepers) || id:ebi-a-GCST006685	-0.0104525	0.00151959	-0.0134308	-0.00747406	-0.0135463	-0.00752334	FALSE
Educational attainment (years of education) || id:ebi-a-GCST90029013	Sleep duration (oversleepers) || id:ebi-a-GCST006685	ebi-a-GCST90029013	ebi-a-GCST006685	91306	rs363096	-0.0104398	0.00152653	7.97953e-12	Educational attainment -> Sleep duration	Educational attainment (years of education) || id:ebi-a-GCST90029013	Sleep duration (oversleepers) || id:ebi-a-GCST006685	-0.0104525	0.00151959	-0.0134308	-0.00747406	-0.0134318	-0.00744779	FALSE
Educational attainment (years of education) || id:ebi-a-GCST90029013	Sleep duration (oversleepers) || id:ebi-a-GCST006685	ebi-a-GCST90029013	ebi-a-GCST006685	91306	rs3747631	-0.0106124	0.00152458	3.38283e-12	Educational attainment -> Sleep duration	Educational attainment (years of education) || id:ebi-a-GCST90029013	Sleep duration (oversleepers) || id:ebi-a-GCST006685	-0.0104525	0.00151959	-0.0134308	-0.00747406	-0.0136006	-0.00762418	FALSE
Educational attainment (years of education) || id:ebi-a-GCST90029013	Sleep duration (oversleepers) || id:ebi-a-GCST006685	ebi-a-GCST90029013	ebi-a-GCST006685	91306	rs3788556	-0.0104241	0.00152633	8.52021e-12	Educational attainment -> Sleep duration	Educational attainment (years of education) || id:ebi-a-GCST90029013	Sleep duration (oversleepers) || id:ebi-a-GCST006685	-0.0104525	0.00151959	-0.0134308	-0.00747406	-0.0134157	-0.00743247	FALSE
Educational attainment (years of education) || id:ebi-a-GCST90029013	Sleep duration (oversleepers) || id:ebi-a-GCST006685	ebi-a-GCST90029013	ebi-a-GCST006685	91306	rs3794620	-0.0102049	0.00150391	1.1562e-11	Educational attainment -> Sleep duration	Educational attainment (years of education) || id:ebi-a-GCST90029013	Sleep duration (oversleepers) || id:ebi-a-GCST006685	-0.0104525	0.00151959	-0.0134308	-0.00747406	-0.0131526	-0.00725724	FALSE
Educational attainment (years of education) || id:ebi-a-GCST90029013	Sleep duration (oversleepers) || id:ebi-a-GCST006685	ebi-a-GCST90029013	ebi-a-GCST006685	91306	rs3800925	-0.0104869	0.00152706	6.53951e-12	Educational attainment -> Sleep duration	Educational attainment (years of education) || id:ebi-a-GCST90029013	Sleep duration (oversleepers) || id:ebi-a-GCST006685	-0.0104525	0.00151959	-0.0134308	-0.00747406	-0.0134799	-0.00749386	FALSE
Educational attainment (years of education) || id:ebi-a-GCST90029013	Sleep duration (oversleepers) || id:ebi-a-GCST006685	ebi-a-GCST90029013	ebi-a-GCST006685	91306	rs3825083	-0.0103755	0.00152426	9.96867e-12	Educational attainment -> Sleep duration	Educational attainment (years of education) || id:ebi-a-GCST90029013	Sleep duration (oversleepers) || id:ebi-a-GCST006685	-0.0104525	0.00151959	-0.0134308	-0.00747406	-0.0133631	-0.007388	FALSE
Educational attainment (years of education) || id:ebi-a-GCST90029013	Sleep duration (oversleepers) || id:ebi-a-GCST006685	ebi-a-GCST90029013	ebi-a-GCST006685	91306	rs3827531	-0.0105693	0.00151917	3.46898e-12	Educational attainment -> Sleep duration	Educational attainment (years of education) || id:ebi-a-GCST90029013	Sleep duration (oversleepers) || id:ebi-a-GCST006685	-0.0104525	0.00151959	-0.0134308	-0.00747406	-0.0135469	-0.00759173	FALSE
Educational attainment (years of education) || id:ebi-a-GCST90029013	Sleep duration (oversleepers) || id:ebi-a-GCST006685	ebi-a-GCST90029013	ebi-a-GCST006685	91306	rs3847225	-0.010331	0.00152664	1.31341e-11	Educational attainment -> Sleep duration	Educational attainment (years of education) || id:ebi-a-GCST90029013	Sleep duration (oversleepers) || id:ebi-a-GCST006685	-0.0104525	0.00151959	-0.0134308	-0.00747406	-0.0133232	-0.00733881	FALSE
Educational attainment (years of education) || id:ebi-a-GCST90029013	Sleep duration (oversleepers) || id:ebi-a-GCST006685	ebi-a-GCST90029013	ebi-a-GCST006685	91306	rs3943093	-0.0104617	0.0015281	7.58365e-12	Educational attainment -> Sleep duration	Educational attainment (years of education) || id:ebi-a-GCST90029013	Sleep duration (oversleepers) || id:ebi-a-GCST006685	-0.0104525	0.00151959	-0.0134308	-0.00747406	-0.0134567	-0.00746659	FALSE
Educational attainment (years of education) || id:ebi-a-GCST90029013	Sleep duration (oversleepers) || id:ebi-a-GCST006685	ebi-a-GCST90029013	ebi-a-GCST006685	91306	rs4130477	-0.0103713	0.00152242	9.59948e-12	Educational attainment -> Sleep duration	Educational attainment (years of education) || id:ebi-a-GCST90029013	Sleep duration (oversleepers) || id:ebi-a-GCST006685	-0.0104525	0.00151959	-0.0134308	-0.00747406	-0.0133553	-0.00738738	FALSE
Educational attainment (years of education) || id:ebi-a-GCST90029013	Sleep duration (oversleepers) || id:ebi-a-GCST006685	ebi-a-GCST90029013	ebi-a-GCST006685	91306	rs4146675	-0.0105497	0.00152113	4.05075e-12	Educational attainment -> Sleep duration	Educational attainment (years of education) || id:ebi-a-GCST90029013	Sleep duration (oversleepers) || id:ebi-a-GCST006685	-0.0104525	0.00151959	-0.0134308	-0.00747406	-0.0135311	-0.00756824	FALSE
Educational attainment (years of education) || id:ebi-a-GCST90029013	Sleep duration (oversleepers) || id:ebi-a-GCST006685	ebi-a-GCST90029013	ebi-a-GCST006685	91306	rs417968	-0.0108689	0.0014892	2.91005e-13	Educational attainment -> Sleep duration	Educational attainment (years of education) || id:ebi-a-GCST90029013	Sleep duration (oversleepers) || id:ebi-a-GCST006685	-0.0104525	0.00151959	-0.0134308	-0.00747406	-0.0137877	-0.00795007	FALSE
Educational attainment (years of education) || id:ebi-a-GCST90029013	Sleep duration (oversleepers) || id:ebi-a-GCST006685	ebi-a-GCST90029013	ebi-a-GCST006685	91306	rs42210	-0.0104618	0.00152566	7.01945e-12	Educational attainment -> Sleep duration	Educational attainment (years of education) || id:ebi-a-GCST90029013	Sleep duration (oversleepers) || id:ebi-a-GCST006685	-0.0104525	0.00151959	-0.0134308	-0.00747406	-0.0134521	-0.00747153	FALSE
Educational attainment (years of education) || id:ebi-a-GCST90029013	Sleep duration (oversleepers) || id:ebi-a-GCST006685	ebi-a-GCST90029013	ebi-a-GCST006685	91306	rs4246167	-0.0104785	0.00152692	6.76438e-12	Educational attainment -> Sleep duration	Educational attainment (years of education) || id:ebi-a-GCST90029013	Sleep duration (oversleepers) || id:ebi-a-GCST006685	-0.0104525	0.00151959	-0.0134308	-0.00747406	-0.0134713	-0.00748578	FALSE
Educational attainment (years of education) || id:ebi-a-GCST90029013	Sleep duration (oversleepers) || id:ebi-a-GCST006685	ebi-a-GCST90029013	ebi-a-GCST006685	91306	rs4700393	-0.010205	0.00152752	2.37669e-11	Educational attainment -> Sleep duration	Educational attainment (years of education) || id:ebi-a-GCST90029013	Sleep duration (oversleepers) || id:ebi-a-GCST006685	-0.0104525	0.00151959	-0.0134308	-0.00747406	-0.013199	-0.0072111	FALSE
Educational attainment (years of education) || id:ebi-a-GCST90029013	Sleep duration (oversleepers) || id:ebi-a-GCST006685	ebi-a-GCST90029013	ebi-a-GCST006685	91306	rs4726070	-0.0104388	0.00152652	8.013e-12	Educational attainment -> Sleep duration	Educational attainment (years of education) || id:ebi-a-GCST90029013	Sleep duration (oversleepers) || id:ebi-a-GCST006685	-0.0104525	0.00151959	-0.0134308	-0.00747406	-0.0134308	-0.00744684	FALSE
Educational attainment (years of education) || id:ebi-a-GCST90029013	Sleep duration (oversleepers) || id:ebi-a-GCST006685	ebi-a-GCST90029013	ebi-a-GCST006685	91306	rs4731992	-0.010451	0.00152848	8.05757e-12	Educational attainment -> Sleep duration	Educational attainment (years of education) || id:ebi-a-GCST90029013	Sleep duration (oversleepers) || id:ebi-a-GCST006685	-0.0104525	0.00151959	-0.0134308	-0.00747406	-0.0134468	-0.00745518	FALSE
Educational attainment (years of education) || id:ebi-a-GCST90029013	Sleep duration (oversleepers) || id:ebi-a-GCST006685	ebi-a-GCST90029013	ebi-a-GCST006685	91306	rs4757957	-0.0104834	0.00152605	6.43778e-12	Educational attainment -> Sleep duration	Educational attainment (years of education) || id:ebi-a-GCST90029013	Sleep duration (oversleepers) || id:ebi-a-GCST006685	-0.0104525	0.00151959	-0.0134308	-0.00747406	-0.0134744	-0.00749232	FALSE
Educational attainment (years of education) || id:ebi-a-GCST90029013	Sleep duration (oversleepers) || id:ebi-a-GCST006685	ebi-a-GCST90029013	ebi-a-GCST006685	91306	rs4780563	-0.010483	0.00152523	6.28245e-12	Educational attainment -> Sleep duration	Educational attainment (years of education) || id:ebi-a-GCST90029013	Sleep duration (oversleepers) || id:ebi-a-GCST006685	-0.0104525	0.00151959	-0.0134308	-0.00747406	-0.0134725	-0.00749359	FALSE
Educational attainment (years of education) || id:ebi-a-GCST90029013	Sleep duration (oversleepers) || id:ebi-a-GCST006685	ebi-a-GCST90029013	ebi-a-GCST006685	91306	rs4808766	-0.0104134	0.00152486	8.54718e-12	Educational attainment -> Sleep duration	Educational attainment (years of education) || id:ebi-a-GCST90029013	Sleep duration (oversleepers) || id:ebi-a-GCST006685	-0.0104525	0.00151959	-0.0134308	-0.00747406	-0.0134021	-0.00742465	FALSE
Educational attainment (years of education) || id:ebi-a-GCST90029013	Sleep duration (oversleepers) || id:ebi-a-GCST006685	ebi-a-GCST90029013	ebi-a-GCST006685	91306	rs4958568	-0.0105728	0.00152006	3.51364e-12	Educational attainment -> Sleep duration	Educational attainment (years of education) || id:ebi-a-GCST90029013	Sleep duration (oversleepers) || id:ebi-a-GCST006685	-0.0104525	0.00151959	-0.0134308	-0.00747406	-0.0135521	-0.00759345	FALSE
Educational attainment (years of education) || id:ebi-a-GCST90029013	Sleep duration (oversleepers) || id:ebi-a-GCST006685	ebi-a-GCST90029013	ebi-a-GCST006685	91306	rs55800473	-0.0104727	0.00152628	6.81158e-12	Educational attainment -> Sleep duration	Educational attainment (years of education) || id:ebi-a-GCST90029013	Sleep duration (oversleepers) || id:ebi-a-GCST006685	-0.0104525	0.00151959	-0.0134308	-0.00747406	-0.0134642	-0.00748116	FALSE
Educational attainment (years of education) || id:ebi-a-GCST90029013	Sleep duration (oversleepers) || id:ebi-a-GCST006685	ebi-a-GCST90029013	ebi-a-GCST006685	91306	rs55842281	-0.0106559	0.00150979	1.69081e-12	Educational attainment -> Sleep duration	Educational attainment (years of education) || id:ebi-a-GCST90029013	Sleep duration (oversleepers) || id:ebi-a-GCST006685	-0.0104525	0.00151959	-0.0134308	-0.00747406	-0.0136151	-0.0076967	FALSE
Educational attainment (years of education) || id:ebi-a-GCST90029013	Sleep duration (oversleepers) || id:ebi-a-GCST006685	ebi-a-GCST90029013	ebi-a-GCST006685	91306	rs55859553	-0.0104483	0.00152584	7.51193e-12	Educational attainment -> Sleep duration	Educational attainment (years of education) || id:ebi-a-GCST90029013	Sleep duration (oversleepers) || id:ebi-a-GCST006685	-0.0104525	0.00151959	-0.0134308	-0.00747406	-0.0134389	-0.00745763	FALSE
Educational attainment (years of education) || id:ebi-a-GCST90029013	Sleep duration (oversleepers) || id:ebi-a-GCST006685	ebi-a-GCST90029013	ebi-a-GCST006685	91306	rs55872852	-0.0104547	0.0015259	7.30794e-12	Educational attainment -> Sleep duration	Educational attainment (years of education) || id:ebi-a-GCST90029013	Sleep duration (oversleepers) || id:ebi-a-GCST006685	-0.0104525	0.00151959	-0.0134308	-0.00747406	-0.0134455	-0.00746395	FALSE
Educational attainment (years of education) || id:ebi-a-GCST90029013	Sleep duration (oversleepers) || id:ebi-a-GCST006685	ebi-a-GCST90029013	ebi-a-GCST006685	91306	rs56118554	-0.0101929	0.00151152	1.54674e-11	Educational attainment -> Sleep duration	Educational attainment (years of education) || id:ebi-a-GCST90029013	Sleep duration (oversleepers) || id:ebi-a-GCST006685	-0.0104525	0.00151959	-0.0134308	-0.00747406	-0.0131554	-0.00723028	FALSE
Educational attainment (years of education) || id:ebi-a-GCST90029013	Sleep duration (oversleepers) || id:ebi-a-GCST006685	ebi-a-GCST90029013	ebi-a-GCST006685	91306	rs575113	-0.0103802	0.00152313	9.42121e-12	Educational attainment -> Sleep duration	Educational attainment (years of education) || id:ebi-a-GCST90029013	Sleep duration (oversleepers) || id:ebi-a-GCST006685	-0.0104525	0.00151959	-0.0134308	-0.00747406	-0.0133656	-0.0073949	FALSE
Educational attainment (years of education) || id:ebi-a-GCST90029013	Sleep duration (oversleepers) || id:ebi-a-GCST006685	ebi-a-GCST90029013	ebi-a-GCST006685	91306	rs59123361	-0.0106252	0.00151795	2.56437e-12	Educational attainment -> Sleep duration	Educational attainment (years of education) || id:ebi-a-GCST90029013	Sleep duration (oversleepers) || id:ebi-a-GCST006685	-0.0104525	0.00151959	-0.0134308	-0.00747406	-0.0136004	-0.00765007	FALSE
Educational attainment (years of education) || id:ebi-a-GCST90029013	Sleep duration (oversleepers) || id:ebi-a-GCST006685	ebi-a-GCST90029013	ebi-a-GCST006685	91306	rs6071573	-0.0104591	0.00152699	7.40961e-12	Educational attainment -> Sleep duration	Educational attainment (years of education) || id:ebi-a-GCST90029013	Sleep duration (oversleepers) || id:ebi-a-GCST006685	-0.0104525	0.00151959	-0.0134308	-0.00747406	-0.013452	-0.00746624	FALSE
Educational attainment (years of education) || id:ebi-a-GCST90029013	Sleep duration (oversleepers) || id:ebi-a-GCST006685	ebi-a-GCST90029013	ebi-a-GCST006685	91306	rs613872	-0.0104994	0.00152662	6.08882e-12	Educational attainment -> Sleep duration	Educational attainment (years of education) || id:ebi-a-GCST90029013	Sleep duration (oversleepers) || id:ebi-a-GCST006685	-0.0104525	0.00151959	-0.0134308	-0.00747406	-0.0134916	-0.00750724	FALSE
Educational attainment (years of education) || id:ebi-a-GCST90029013	Sleep duration (oversleepers) || id:ebi-a-GCST006685	ebi-a-GCST90029013	ebi-a-GCST006685	91306	rs61787087	-0.0104783	0.00152524	6.42373e-12	Educational attainment -> Sleep duration	Educational attainment (years of education) || id:ebi-a-GCST90029013	Sleep duration (oversleepers) || id:ebi-a-GCST006685	-0.0104525	0.00151959	-0.0134308	-0.00747406	-0.0134678	-0.00748883	FALSE
Educational attainment (years of education) || id:ebi-a-GCST90029013	Sleep duration (oversleepers) || id:ebi-a-GCST006685	ebi-a-GCST90029013	ebi-a-GCST006685	91306	rs61787785	-0.0105001	0.0015257	5.8961e-12	Educational attainment -> Sleep duration	Educational attainment (years of education) || id:ebi-a-GCST90029013	Sleep duration (oversleepers) || id:ebi-a-GCST006685	-0.0104525	0.00151959	-0.0134308	-0.00747406	-0.0134905	-0.00750971	FALSE
Educational attainment (years of education) || id:ebi-a-GCST90029013	Sleep duration (oversleepers) || id:ebi-a-GCST006685	ebi-a-GCST90029013	ebi-a-GCST006685	91306	rs61868084	-0.0106147	0.00151475	2.4249e-12	Educational attainment -> Sleep duration	Educational attainment (years of education) || id:ebi-a-GCST90029013	Sleep duration (oversleepers) || id:ebi-a-GCST006685	-0.0104525	0.00151959	-0.0134308	-0.00747406	-0.0135836	-0.0076458	FALSE
Educational attainment (years of education) || id:ebi-a-GCST90029013	Sleep duration (oversleepers) || id:ebi-a-GCST006685	ebi-a-GCST90029013	ebi-a-GCST006685	91306	rs62018215	-0.0103635	0.00152175	9.74606e-12	Educational attainment -> Sleep duration	Educational attainment (years of education) || id:ebi-a-GCST90029013	Sleep duration (oversleepers) || id:ebi-a-GCST006685	-0.0104525	0.00151959	-0.0134308	-0.00747406	-0.0133461	-0.00738081	FALSE
Educational attainment (years of education) || id:ebi-a-GCST90029013	Sleep duration (oversleepers) || id:ebi-a-GCST006685	ebi-a-GCST90029013	ebi-a-GCST006685	91306	rs62182125	-0.0104795	0.00152529	6.39869e-12	Educational attainment -> Sleep duration	Educational attainment (years of education) || id:ebi-a-GCST90029013	Sleep duration (oversleepers) || id:ebi-a-GCST006685	-0.0104525	0.00151959	-0.0134308	-0.00747406	-0.013469	-0.00748989	FALSE
Educational attainment (years of education) || id:ebi-a-GCST90029013	Sleep duration (oversleepers) || id:ebi-a-GCST006685	ebi-a-GCST90029013	ebi-a-GCST006685	91306	rs62184483	-0.0102757	0.00152178	1.45405e-11	Educational attainment -> Sleep duration	Educational attainment (years of education) || id:ebi-a-GCST90029013	Sleep duration (oversleepers) || id:ebi-a-GCST006685	-0.0104525	0.00151959	-0.0134308	-0.00747406	-0.0132584	-0.00729302	FALSE
Educational attainment (years of education) || id:ebi-a-GCST90029013	Sleep duration (oversleepers) || id:ebi-a-GCST006685	ebi-a-GCST90029013	ebi-a-GCST006685	91306	rs62253608	-0.0105265	0.00152402	4.94808e-12	Educational attainment -> Sleep duration	Educational attainment (years of education) || id:ebi-a-GCST90029013	Sleep duration (oversleepers) || id:ebi-a-GCST006685	-0.0104525	0.00151959	-0.0134308	-0.00747406	-0.0135136	-0.00753943	FALSE
Educational attainment (years of education) || id:ebi-a-GCST90029013	Sleep duration (oversleepers) || id:ebi-a-GCST006685	ebi-a-GCST90029013	ebi-a-GCST006685	91306	rs62389638	-0.010592	0.00152107	3.31966e-12	Educational attainment -> Sleep duration	Educational attainment (years of education) || id:ebi-a-GCST90029013	Sleep duration (oversleepers) || id:ebi-a-GCST006685	-0.0104525	0.00151959	-0.0134308	-0.00747406	-0.0135733	-0.00761066	FALSE
Educational attainment (years of education) || id:ebi-a-GCST90029013	Sleep duration (oversleepers) || id:ebi-a-GCST006685	ebi-a-GCST90029013	ebi-a-GCST006685	91306	rs6429911	-0.0105307	0.00152409	4.86276e-12	Educational attainment -> Sleep duration	Educational attainment (years of education) || id:ebi-a-GCST90029013	Sleep duration (oversleepers) || id:ebi-a-GCST006685	-0.0104525	0.00151959	-0.0134308	-0.00747406	-0.013518	-0.00754353	FALSE
Educational attainment (years of education) || id:ebi-a-GCST90029013	Sleep duration (oversleepers) || id:ebi-a-GCST006685	ebi-a-GCST90029013	ebi-a-GCST006685	91306	rs6556982	-0.010418	0.0015251	8.43328e-12	Educational attainment -> Sleep duration	Educational attainment (years of education) || id:ebi-a-GCST90029013	Sleep duration (oversleepers) || id:ebi-a-GCST006685	-0.0104525	0.00151959	-0.0134308	-0.00747406	-0.0134072	-0.00742875	FALSE
Educational attainment (years of education) || id:ebi-a-GCST90029013	Sleep duration (oversleepers) || id:ebi-a-GCST006685	ebi-a-GCST90029013	ebi-a-GCST006685	91306	rs660001	-0.0106404	0.00151625	2.25697e-12	Educational attainment -> Sleep duration	Educational attainment (years of education) || id:ebi-a-GCST90029013	Sleep duration (oversleepers) || id:ebi-a-GCST006685	-0.0104525	0.00151959	-0.0134308	-0.00747406	-0.0136123	-0.0076686	FALSE
Educational attainment (years of education) || id:ebi-a-GCST90029013	Sleep duration (oversleepers) || id:ebi-a-GCST006685	ebi-a-GCST90029013	ebi-a-GCST006685	91306	rs6682095	-0.0105164	0.00152533	5.40418e-12	Educational attainment -> Sleep duration	Educational attainment (years of education) || id:ebi-a-GCST90029013	Sleep duration (oversleepers) || id:ebi-a-GCST006685	-0.0104525	0.00151959	-0.0134308	-0.00747406	-0.0135061	-0.00752679	FALSE
Educational attainment (years of education) || id:ebi-a-GCST90029013	Sleep duration (oversleepers) || id:ebi-a-GCST006685	ebi-a-GCST90029013	ebi-a-GCST006685	91306	rs66844142	-0.0104956	0.00152471	5.83201e-12	Educational attainment -> Sleep duration	Educational attainment (years of education) || id:ebi-a-GCST90029013	Sleep duration (oversleepers) || id:ebi-a-GCST006685	-0.0104525	0.00151959	-0.0134308	-0.00747406	-0.0134841	-0.0075072	FALSE
Educational attainment (years of education) || id:ebi-a-GCST90029013	Sleep duration (oversleepers) || id:ebi-a-GCST006685	ebi-a-GCST90029013	ebi-a-GCST006685	91306	rs6760772	-0.010271	0.00151034	1.04271e-11	Educational attainment -> Sleep duration	Educational attainment (years of education) || id:ebi-a-GCST90029013	Sleep duration (oversleepers) || id:ebi-a-GCST006685	-0.0104525	0.00151959	-0.0134308	-0.00747406	-0.0132313	-0.00731077	FALSE
Educational attainment (years of education) || id:ebi-a-GCST90029013	Sleep duration (oversleepers) || id:ebi-a-GCST006685	ebi-a-GCST90029013	ebi-a-GCST006685	91306	rs67651814	-0.0104219	0.00152621	8.57279e-12	Educational attainment -> Sleep duration	Educational attainment (years of education) || id:ebi-a-GCST90029013	Sleep duration (oversleepers) || id:ebi-a-GCST006685	-0.0104525	0.00151959	-0.0134308	-0.00747406	-0.0134133	-0.00743057	FALSE
Educational attainment (years of education) || id:ebi-a-GCST90029013	Sleep duration (oversleepers) || id:ebi-a-GCST006685	ebi-a-GCST90029013	ebi-a-GCST006685	91306	rs6779254	-0.0105664	0.00152295	3.97318e-12	Educational attainment -> Sleep duration	Educational attainment (years of education) || id:ebi-a-GCST90029013	Sleep duration (oversleepers) || id:ebi-a-GCST006685	-0.0104525	0.00151959	-0.0134308	-0.00747406	-0.0135514	-0.00758146	FALSE
Educational attainment (years of education) || id:ebi-a-GCST90029013	Sleep duration (oversleepers) || id:ebi-a-GCST006685	ebi-a-GCST90029013	ebi-a-GCST006685	91306	rs6789699	-0.0104547	0.00152625	7.38969e-12	Educational attainment -> Sleep duration	Educational attainment (years of education) || id:ebi-a-GCST90029013	Sleep duration (oversleepers) || id:ebi-a-GCST006685	-0.0104525	0.00151959	-0.0134308	-0.00747406	-0.0134461	-0.00746321	FALSE
Educational attainment (years of education) || id:ebi-a-GCST90029013	Sleep duration (oversleepers) || id:ebi-a-GCST006685	ebi-a-GCST90029013	ebi-a-GCST006685	91306	rs67944653	-0.0105467	0.00152217	4.24653e-12	Educational attainment -> Sleep duration	Educational attainment (years of education) || id:ebi-a-GCST90029013	Sleep duration (oversleepers) || id:ebi-a-GCST006685	-0.0104525	0.00151959	-0.0134308	-0.00747406	-0.0135301	-0.00756324	FALSE
Educational attainment (years of education) || id:ebi-a-GCST90029013	Sleep duration (oversleepers) || id:ebi-a-GCST006685	ebi-a-GCST90029013	ebi-a-GCST006685	91306	rs6935954	-0.0101416	0.00151962	2.49363e-11	Educational attainment -> Sleep duration	Educational attainment (years of education) || id:ebi-a-GCST90029013	Sleep duration (oversleepers) || id:ebi-a-GCST006685	-0.0104525	0.00151959	-0.0134308	-0.00747406	-0.01312	-0.00716311	FALSE
Educational attainment (years of education) || id:ebi-a-GCST90029013	Sleep duration (oversleepers) || id:ebi-a-GCST006685	ebi-a-GCST90029013	ebi-a-GCST006685	91306	rs6959579	-0.01047	0.00152563	6.75637e-12	Educational attainment -> Sleep duration	Educational attainment (years of education) || id:ebi-a-GCST90029013	Sleep duration (oversleepers) || id:ebi-a-GCST006685	-0.0104525	0.00151959	-0.0134308	-0.00747406	-0.0134602	-0.00747974	FALSE
Educational attainment (years of education) || id:ebi-a-GCST90029013	Sleep duration (oversleepers) || id:ebi-a-GCST006685	ebi-a-GCST90029013	ebi-a-GCST006685	91306	rs702606	-0.0105195	0.00152372	5.06259e-12	Educational attainment -> Sleep duration	Educational attainment (years of education) || id:ebi-a-GCST90029013	Sleep duration (oversleepers) || id:ebi-a-GCST006685	-0.0104525	0.00151959	-0.0134308	-0.00747406	-0.013506	-0.007533	FALSE
Educational attainment (years of education) || id:ebi-a-GCST90029013	Sleep duration (oversleepers) || id:ebi-a-GCST006685	ebi-a-GCST90029013	ebi-a-GCST006685	91306	rs7031698	-0.0104833	0.00152544	6.31684e-12	Educational attainment -> Sleep duration	Educational attainment (years of education) || id:ebi-a-GCST90029013	Sleep duration (oversleepers) || id:ebi-a-GCST006685	-0.0104525	0.00151959	-0.0134308	-0.00747406	-0.0134732	-0.00749345	FALSE
Educational attainment (years of education) || id:ebi-a-GCST90029013	Sleep duration (oversleepers) || id:ebi-a-GCST006685	ebi-a-GCST90029013	ebi-a-GCST006685	91306	rs7070693	-0.0104204	0.00152747	8.97919e-12	Educational attainment -> Sleep duration	Educational attainment (years of education) || id:ebi-a-GCST90029013	Sleep duration (oversleepers) || id:ebi-a-GCST006685	-0.0104525	0.00151959	-0.0134308	-0.00747406	-0.0134142	-0.00742655	FALSE
Educational attainment (years of education) || id:ebi-a-GCST90029013	Sleep duration (oversleepers) || id:ebi-a-GCST006685	ebi-a-GCST90029013	ebi-a-GCST006685	91306	rs711793	-0.0103972	0.0015244	9.07056e-12	Educational attainment -> Sleep duration	Educational attainment (years of education) || id:ebi-a-GCST90029013	Sleep duration (oversleepers) || id:ebi-a-GCST006685	-0.0104525	0.00151959	-0.0134308	-0.00747406	-0.013385	-0.00740939	FALSE
Educational attainment (years of education) || id:ebi-a-GCST90029013	Sleep duration (oversleepers) || id:ebi-a-GCST006685	ebi-a-GCST90029013	ebi-a-GCST006685	91306	rs71646142	-0.0104171	0.00152522	8.49898e-12	Educational attainment -> Sleep duration	Educational attainment (years of education) || id:ebi-a-GCST90029013	Sleep duration (oversleepers) || id:ebi-a-GCST006685	-0.0104525	0.00151959	-0.0134308	-0.00747406	-0.0134065	-0.00742763	FALSE
Educational attainment (years of education) || id:ebi-a-GCST90029013	Sleep duration (oversleepers) || id:ebi-a-GCST006685	ebi-a-GCST90029013	ebi-a-GCST006685	91306	rs7195278	-0.0105448	0.00152472	4.64898e-12	Educational attainment -> Sleep duration	Educational attainment (years of education) || id:ebi-a-GCST90029013	Sleep duration (oversleepers) || id:ebi-a-GCST006685	-0.0104525	0.00151959	-0.0134308	-0.00747406	-0.0135332	-0.00755635	FALSE
Educational attainment (years of education) || id:ebi-a-GCST90029013	Sleep duration (oversleepers) || id:ebi-a-GCST006685	ebi-a-GCST90029013	ebi-a-GCST006685	91306	rs7233920	-0.0103895	0.00152581	9.81584e-12	Educational attainment -> Sleep duration	Educational attainment (years of education) || id:ebi-a-GCST90029013	Sleep duration (oversleepers) || id:ebi-a-GCST006685	-0.0104525	0.00151959	-0.0134308	-0.00747406	-0.0133801	-0.00739893	FALSE
Educational attainment (years of education) || id:ebi-a-GCST90029013	Sleep duration (oversleepers) || id:ebi-a-GCST006685	ebi-a-GCST90029013	ebi-a-GCST006685	91306	rs72674898	-0.0104374	0.00152571	7.86395e-12	Educational attainment -> Sleep duration	Educational attainment (years of education) || id:ebi-a-GCST90029013	Sleep duration (oversleepers) || id:ebi-a-GCST006685	-0.0104525	0.00151959	-0.0134308	-0.00747406	-0.0134277	-0.00744698	FALSE
Educational attainment (years of education) || id:ebi-a-GCST90029013	Sleep duration (oversleepers) || id:ebi-a-GCST006685	ebi-a-GCST90029013	ebi-a-GCST006685	91306	rs72807818	-0.010305	0.00151692	1.09559e-11	Educational attainment -> Sleep duration	Educational attainment (years of education) || id:ebi-a-GCST90029013	Sleep duration (oversleepers) || id:ebi-a-GCST006685	-0.0104525	0.00151959	-0.0134308	-0.00747406	-0.0132781	-0.00733182	FALSE
Educational attainment (years of education) || id:ebi-a-GCST90029013	Sleep duration (oversleepers) || id:ebi-a-GCST006685	ebi-a-GCST90029013	ebi-a-GCST006685	91306	rs72828517	-0.0105149	0.00152737	5.80635e-12	Educational attainment -> Sleep duration	Educational attainment (years of education) || id:ebi-a-GCST90029013	Sleep duration (oversleepers) || id:ebi-a-GCST006685	-0.0104525	0.00151959	-0.0134308	-0.00747406	-0.0135085	-0.00752125	FALSE
Educational attainment (years of education) || id:ebi-a-GCST90029013	Sleep duration (oversleepers) || id:ebi-a-GCST006685	ebi-a-GCST90029013	ebi-a-GCST006685	91306	rs72977992	-0.0103823	0.00152326	9.3726e-12	Educational attainment -> Sleep duration	Educational attainment (years of education) || id:ebi-a-GCST90029013	Sleep duration (oversleepers) || id:ebi-a-GCST006685	-0.0104525	0.00151959	-0.0134308	-0.00747406	-0.0133679	-0.00739668	FALSE
Educational attainment (years of education) || id:ebi-a-GCST90029013	Sleep duration (oversleepers) || id:ebi-a-GCST006685	ebi-a-GCST90029013	ebi-a-GCST006685	91306	rs73040036	-0.0105493	0.00152132	4.08096e-12	Educational attainment -> Sleep duration	Educational attainment (years of education) || id:ebi-a-GCST90029013	Sleep duration (oversleepers) || id:ebi-a-GCST006685	-0.0104525	0.00151959	-0.0134308	-0.00747406	-0.0135311	-0.00756756	FALSE
Educational attainment (years of education) || id:ebi-a-GCST90029013	Sleep duration (oversleepers) || id:ebi-a-GCST006685	ebi-a-GCST90029013	ebi-a-GCST006685	91306	rs73499064	-0.0104315	0.00152583	8.10984e-12	Educational attainment -> Sleep duration	Educational attainment (years of education) || id:ebi-a-GCST90029013	Sleep duration (oversleepers) || id:ebi-a-GCST006685	-0.0104525	0.00151959	-0.0134308	-0.00747406	-0.0134221	-0.00744087	FALSE
Educational attainment (years of education) || id:ebi-a-GCST90029013	Sleep duration (oversleepers) || id:ebi-a-GCST006685	ebi-a-GCST90029013	ebi-a-GCST006685	91306	rs75033012	-0.0106451	0.00151038	1.8151e-12	Educational attainment -> Sleep duration	Educational attainment (years of education) || id:ebi-a-GCST90029013	Sleep duration (oversleepers) || id:ebi-a-GCST006685	-0.0104525	0.00151959	-0.0134308	-0.00747406	-0.0136055	-0.00768479	FALSE
Educational attainment (years of education) || id:ebi-a-GCST90029013	Sleep duration (oversleepers) || id:ebi-a-GCST006685	ebi-a-GCST90029013	ebi-a-GCST006685	91306	rs7526112	-0.0103342	0.00152347	1.17458e-11	Educational attainment -> Sleep duration	Educational attainment (years of education) || id:ebi-a-GCST90029013	Sleep duration (oversleepers) || id:ebi-a-GCST006685	-0.0104525	0.00151959	-0.0134308	-0.00747406	-0.0133202	-0.00734818	FALSE
Educational attainment (years of education) || id:ebi-a-GCST90029013	Sleep duration (oversleepers) || id:ebi-a-GCST006685	ebi-a-GCST90029013	ebi-a-GCST006685	91306	rs7531271	-0.01057	0.00152562	4.25754e-12	Educational attainment -> Sleep duration	Educational attainment (years of education) || id:ebi-a-GCST90029013	Sleep duration (oversleepers) || id:ebi-a-GCST006685	-0.0104525	0.00151959	-0.0134308	-0.00747406	-0.0135602	-0.00757982	FALSE
Educational attainment (years of education) || id:ebi-a-GCST90029013	Sleep duration (oversleepers) || id:ebi-a-GCST006685	ebi-a-GCST90029013	ebi-a-GCST006685	91306	rs75433564	-0.0104912	0.00152548	6.09921e-12	Educational attainment -> Sleep duration	Educational attainment (years of education) || id:ebi-a-GCST90029013	Sleep duration (oversleepers) || id:ebi-a-GCST006685	-0.0104525	0.00151959	-0.0134308	-0.00747406	-0.0134812	-0.00750128	FALSE
Educational attainment (years of education) || id:ebi-a-GCST90029013	Sleep duration (oversleepers) || id:ebi-a-GCST006685	ebi-a-GCST90029013	ebi-a-GCST006685	91306	rs7548936	-0.0105833	0.00152501	3.92487e-12	Educational attainment -> Sleep duration	Educational attainment (years of education) || id:ebi-a-GCST90029013	Sleep duration (oversleepers) || id:ebi-a-GCST006685	-0.0104525	0.00151959	-0.0134308	-0.00747406	-0.0135723	-0.00759432	FALSE
Educational attainment (years of education) || id:ebi-a-GCST90029013	Sleep duration (oversleepers) || id:ebi-a-GCST006685	ebi-a-GCST90029013	ebi-a-GCST006685	91306	rs7580304	-0.0103269	0.00151761	1.01267e-11	Educational attainment -> Sleep duration	Educational attainment (years of education) || id:ebi-a-GCST90029013	Sleep duration (oversleepers) || id:ebi-a-GCST006685	-0.0104525	0.00151959	-0.0134308	-0.00747406	-0.0133014	-0.00735237	FALSE
Educational attainment (years of education) || id:ebi-a-GCST90029013	Sleep duration (oversleepers) || id:ebi-a-GCST006685	ebi-a-GCST90029013	ebi-a-GCST006685	91306	rs7583473	-0.0105673	0.00152106	3.7216e-12	Educational attainment -> Sleep duration	Educational attainment (years of education) || id:ebi-a-GCST90029013	Sleep duration (oversleepers) || id:ebi-a-GCST006685	-0.0104525	0.00151959	-0.0134308	-0.00747406	-0.0135486	-0.00758608	FALSE
Educational attainment (years of education) || id:ebi-a-GCST90029013	Sleep duration (oversleepers) || id:ebi-a-GCST006685	ebi-a-GCST90029013	ebi-a-GCST006685	91306	rs7598246	-0.0103363	0.00152137	1.08984e-11	Educational attainment -> Sleep duration	Educational attainment (years of education) || id:ebi-a-GCST90029013	Sleep duration (oversleepers) || id:ebi-a-GCST006685	-0.0104525	0.00151959	-0.0134308	-0.00747406	-0.0133182	-0.00735445	FALSE
Educational attainment (years of education) || id:ebi-a-GCST90029013	Sleep duration (oversleepers) || id:ebi-a-GCST006685	ebi-a-GCST90029013	ebi-a-GCST006685	91306	rs7629643	-0.0105602	0.00152001	3.7198e-12	Educational attainment -> Sleep duration	Educational attainment (years of education) || id:ebi-a-GCST90029013	Sleep duration (oversleepers) || id:ebi-a-GCST006685	-0.0104525	0.00151959	-0.0134308	-0.00747406	-0.0135394	-0.00758094	FALSE
Educational attainment (years of education) || id:ebi-a-GCST90029013	Sleep duration (oversleepers) || id:ebi-a-GCST006685	ebi-a-GCST90029013	ebi-a-GCST006685	91306	rs76608582	-0.0103705	0.00152427	1.02017e-11	Educational attainment -> Sleep duration	Educational attainment (years of education) || id:ebi-a-GCST90029013	Sleep duration (oversleepers) || id:ebi-a-GCST006685	-0.0104525	0.00151959	-0.0134308	-0.00747406	-0.0133581	-0.00738298	FALSE
Educational attainment (years of education) || id:ebi-a-GCST90029013	Sleep duration (oversleepers) || id:ebi-a-GCST006685	ebi-a-GCST90029013	ebi-a-GCST006685	91306	rs7675394	-0.0101226	0.00149977	1.48399e-11	Educational attainment -> Sleep duration	Educational attainment (years of education) || id:ebi-a-GCST90029013	Sleep duration (oversleepers) || id:ebi-a-GCST006685	-0.0104525	0.00151959	-0.0134308	-0.00747406	-0.0130622	-0.00718309	FALSE
Educational attainment (years of education) || id:ebi-a-GCST90029013	Sleep duration (oversleepers) || id:ebi-a-GCST006685	ebi-a-GCST90029013	ebi-a-GCST006685	91306	rs76878669	-0.0104257	0.00152558	8.26209e-12	Educational attainment -> Sleep duration	Educational attainment (years of education) || id:ebi-a-GCST90029013	Sleep duration (oversleepers) || id:ebi-a-GCST006685	-0.0104525	0.00151959	-0.0134308	-0.00747406	-0.0134159	-0.00743558	FALSE
Educational attainment (years of education) || id:ebi-a-GCST90029013	Sleep duration (oversleepers) || id:ebi-a-GCST006685	ebi-a-GCST90029013	ebi-a-GCST006685	91306	rs77025239	-0.010382	0.00152381	9.54518e-12	Educational attainment -> Sleep duration	Educational attainment (years of education) || id:ebi-a-GCST90029013	Sleep duration (oversleepers) || id:ebi-a-GCST006685	-0.0104525	0.00151959	-0.0134308	-0.00747406	-0.0133687	-0.00739535	FALSE
Educational attainment (years of education) || id:ebi-a-GCST90029013	Sleep duration (oversleepers) || id:ebi-a-GCST006685	ebi-a-GCST90029013	ebi-a-GCST006685	91306	rs7758776	-0.0103344	0.00152013	1.05826e-11	Educational attainment -> Sleep duration	Educational attainment (years of education) || id:ebi-a-GCST90029013	Sleep duration (oversleepers) || id:ebi-a-GCST006685	-0.0104525	0.00151959	-0.0134308	-0.00747406	-0.0133138	-0.00735491	FALSE
Educational attainment (years of education) || id:ebi-a-GCST90029013	Sleep duration (oversleepers) || id:ebi-a-GCST006685	ebi-a-GCST90029013	ebi-a-GCST006685	91306	rs77675579	-0.0106225	0.00151462	2.32666e-12	Educational attainment -> Sleep duration	Educational attainment (years of education) || id:ebi-a-GCST90029013	Sleep duration (oversleepers) || id:ebi-a-GCST006685	-0.0104525	0.00151959	-0.0134308	-0.00747406	-0.0135912	-0.00765389	FALSE
Educational attainment (years of education) || id:ebi-a-GCST90029013	Sleep duration (oversleepers) || id:ebi-a-GCST006685	ebi-a-GCST90029013	ebi-a-GCST006685	91306	rs7768116	-0.0104776	0.00152551	6.49975e-12	Educational attainment -> Sleep duration	Educational attainment (years of education) || id:ebi-a-GCST90029013	Sleep duration (oversleepers) || id:ebi-a-GCST006685	-0.0104525	0.00151959	-0.0134308	-0.00747406	-0.0134676	-0.00748757	FALSE
Educational attainment (years of education) || id:ebi-a-GCST90029013	Sleep duration (oversleepers) || id:ebi-a-GCST006685	ebi-a-GCST90029013	ebi-a-GCST006685	91306	rs781289	-0.0104227	0.0015266	8.64906e-12	Educational attainment -> Sleep duration	Educational attainment (years of education) || id:ebi-a-GCST90029013	Sleep duration (oversleepers) || id:ebi-a-GCST006685	-0.0104525	0.00151959	-0.0134308	-0.00747406	-0.0134148	-0.00743054	FALSE
Educational attainment (years of education) || id:ebi-a-GCST90029013	Sleep duration (oversleepers) || id:ebi-a-GCST006685	ebi-a-GCST90029013	ebi-a-GCST006685	91306	rs78452560	-0.0104172	0.00152636	8.79915e-12	Educational attainment -> Sleep duration	Educational attainment (years of education) || id:ebi-a-GCST90029013	Sleep duration (oversleepers) || id:ebi-a-GCST006685	-0.0104525	0.00151959	-0.0134308	-0.00747406	-0.0134089	-0.00742558	FALSE
Educational attainment (years of education) || id:ebi-a-GCST90029013	Sleep duration (oversleepers) || id:ebi-a-GCST006685	ebi-a-GCST90029013	ebi-a-GCST006685	91306	rs7868164	-0.0106631	0.00150299	1.29764e-12	Educational attainment -> Sleep duration	Educational attainment (years of education) || id:ebi-a-GCST90029013	Sleep duration (oversleepers) || id:ebi-a-GCST006685	-0.0104525	0.00151959	-0.0134308	-0.00747406	-0.013609	-0.00771721	FALSE
Educational attainment (years of education) || id:ebi-a-GCST90029013	Sleep duration (oversleepers) || id:ebi-a-GCST006685	ebi-a-GCST90029013	ebi-a-GCST006685	91306	rs7868984	-0.0107778	0.00152232	1.44269e-12	Educational attainment -> Sleep duration	Educational attainment (years of education) || id:ebi-a-GCST90029013	Sleep duration (oversleepers) || id:ebi-a-GCST006685	-0.0104525	0.00151959	-0.0134308	-0.00747406	-0.0137616	-0.00779409	FALSE
Educational attainment (years of education) || id:ebi-a-GCST90029013	Sleep duration (oversleepers) || id:ebi-a-GCST006685	ebi-a-GCST90029013	ebi-a-GCST006685	91306	rs7873964	-0.0105006	0.00152534	5.81534e-12	Educational attainment -> Sleep duration	Educational attainment (years of education) || id:ebi-a-GCST90029013	Sleep duration (oversleepers) || id:ebi-a-GCST006685	-0.0104525	0.00151959	-0.0134308	-0.00747406	-0.0134903	-0.00751093	FALSE
Educational attainment (years of education) || id:ebi-a-GCST90029013	Sleep duration (oversleepers) || id:ebi-a-GCST006685	ebi-a-GCST90029013	ebi-a-GCST006685	91306	rs7966054	-0.0103322	0.00152011	1.06806e-11	Educational attainment -> Sleep duration	Educational attainment (years of education) || id:ebi-a-GCST90029013	Sleep duration (oversleepers) || id:ebi-a-GCST006685	-0.0104525	0.00151959	-0.0134308	-0.00747406	-0.0133116	-0.00735281	FALSE
Educational attainment (years of education) || id:ebi-a-GCST90029013	Sleep duration (oversleepers) || id:ebi-a-GCST006685	ebi-a-GCST90029013	ebi-a-GCST006685	91306	rs7977614	-0.0104329	0.00152609	8.12073e-12	Educational attainment -> Sleep duration	Educational attainment (years of education) || id:ebi-a-GCST90029013	Sleep duration (oversleepers) || id:ebi-a-GCST006685	-0.0104525	0.00151959	-0.0134308	-0.00747406	-0.0134241	-0.00744181	FALSE
Educational attainment (years of education) || id:ebi-a-GCST90029013	Sleep duration (oversleepers) || id:ebi-a-GCST006685	ebi-a-GCST90029013	ebi-a-GCST006685	91306	rs7987170	-0.0103323	0.00152019	1.07008e-11	Educational attainment -> Sleep duration	Educational attainment (years of education) || id:ebi-a-GCST90029013	Sleep duration (oversleepers) || id:ebi-a-GCST006685	-0.0104525	0.00151959	-0.0134308	-0.00747406	-0.0133119	-0.00735278	FALSE
Educational attainment (years of education) || id:ebi-a-GCST90029013	Sleep duration (oversleepers) || id:ebi-a-GCST006685	ebi-a-GCST90029013	ebi-a-GCST006685	91306	rs7988201	-0.0105343	0.00152402	4.77213e-12	Educational attainment -> Sleep duration	Educational attainment (years of education) || id:ebi-a-GCST90029013	Sleep duration (oversleepers) || id:ebi-a-GCST006685	-0.0104525	0.00151959	-0.0134308	-0.00747406	-0.0135214	-0.00754722	FALSE
Educational attainment (years of education) || id:ebi-a-GCST90029013	Sleep duration (oversleepers) || id:ebi-a-GCST006685	ebi-a-GCST90029013	ebi-a-GCST006685	91306	rs7988627	-0.010356	0.00152218	1.02211e-11	Educational attainment -> Sleep duration	Educational attainment (years of education) || id:ebi-a-GCST90029013	Sleep duration (oversleepers) || id:ebi-a-GCST006685	-0.0104525	0.00151959	-0.0134308	-0.00747406	-0.0133394	-0.00737247	FALSE
Educational attainment (years of education) || id:ebi-a-GCST90029013	Sleep duration (oversleepers) || id:ebi-a-GCST006685	ebi-a-GCST90029013	ebi-a-GCST006685	91306	rs79937071	-0.0104127	0.00152511	8.63863e-12	Educational attainment -> Sleep duration	Educational attainment (years of education) || id:ebi-a-GCST90029013	Sleep duration (oversleepers) || id:ebi-a-GCST006685	-0.0104525	0.00151959	-0.0134308	-0.00747406	-0.0134019	-0.00742351	FALSE
Educational attainment (years of education) || id:ebi-a-GCST90029013	Sleep duration (oversleepers) || id:ebi-a-GCST006685	ebi-a-GCST90029013	ebi-a-GCST006685	91306	rs8008382	-0.0104145	0.00152523	8.6008e-12	Educational attainment -> Sleep duration	Educational attainment (years of education) || id:ebi-a-GCST90029013	Sleep duration (oversleepers) || id:ebi-a-GCST006685	-0.0104525	0.00151959	-0.0134308	-0.00747406	-0.013404	-0.00742508	FALSE
Educational attainment (years of education) || id:ebi-a-GCST90029013	Sleep duration (oversleepers) || id:ebi-a-GCST006685	ebi-a-GCST90029013	ebi-a-GCST006685	91306	rs8020034	-0.0103785	0.00152543	1.01962e-11	Educational attainment -> Sleep duration	Educational attainment (years of education) || id:ebi-a-GCST90029013	Sleep duration (oversleepers) || id:ebi-a-GCST006685	-0.0104525	0.00151959	-0.0134308	-0.00747406	-0.0133684	-0.00738871	FALSE
Educational attainment (years of education) || id:ebi-a-GCST90029013	Sleep duration (oversleepers) || id:ebi-a-GCST006685	ebi-a-GCST90029013	ebi-a-GCST006685	91306	rs8057808	-0.0104955	0.00152571	6.02542e-12	Educational attainment -> Sleep duration	Educational attainment (years of education) || id:ebi-a-GCST90029013	Sleep duration (oversleepers) || id:ebi-a-GCST006685	-0.0104525	0.00151959	-0.0134308	-0.00747406	-0.0134859	-0.00750506	FALSE
Educational attainment (years of education) || id:ebi-a-GCST90029013	Sleep duration (oversleepers) || id:ebi-a-GCST006685	ebi-a-GCST90029013	ebi-a-GCST006685	91306	rs807478	-0.0104	0.00152463	9.02202e-12	Educational attainment -> Sleep duration	Educational attainment (years of education) || id:ebi-a-GCST90029013	Sleep duration (oversleepers) || id:ebi-a-GCST006685	-0.0104525	0.00151959	-0.0134308	-0.00747406	-0.0133883	-0.0074117	FALSE
Educational attainment (years of education) || id:ebi-a-GCST90029013	Sleep duration (oversleepers) || id:ebi-a-GCST006685	ebi-a-GCST90029013	ebi-a-GCST006685	91306	rs837065	-0.0105912	0.00152112	3.3371e-12	Educational attainment -> Sleep duration	Educational attainment (years of education) || id:ebi-a-GCST90029013	Sleep duration (oversleepers) || id:ebi-a-GCST006685	-0.0104525	0.00151959	-0.0134308	-0.00747406	-0.0135726	-0.0076098	FALSE
Educational attainment (years of education) || id:ebi-a-GCST90029013	Sleep duration (oversleepers) || id:ebi-a-GCST006685	ebi-a-GCST90029013	ebi-a-GCST006685	91306	rs868698	-0.0105306	0.00152404	4.85967e-12	Educational attainment -> Sleep duration	Educational attainment (years of education) || id:ebi-a-GCST90029013	Sleep duration (oversleepers) || id:ebi-a-GCST006685	-0.0104525	0.00151959	-0.0134308	-0.00747406	-0.0135177	-0.00754344	FALSE
Educational attainment (years of education) || id:ebi-a-GCST90029013	Sleep duration (oversleepers) || id:ebi-a-GCST006685	ebi-a-GCST90029013	ebi-a-GCST006685	91306	rs879394	-0.0105685	0.00151966	3.53725e-12	Educational attainment -> Sleep duration	Educational attainment (years of education) || id:ebi-a-GCST90029013	Sleep duration (oversleepers) || id:ebi-a-GCST006685	-0.0104525	0.00151959	-0.0134308	-0.00747406	-0.0135471	-0.00759	FALSE
Educational attainment (years of education) || id:ebi-a-GCST90029013	Sleep duration (oversleepers) || id:ebi-a-GCST006685	ebi-a-GCST90029013	ebi-a-GCST006685	91306	rs9372625	-0.0105431	0.00153257	6.01223e-12	Educational attainment -> Sleep duration	Educational attainment (years of education) || id:ebi-a-GCST90029013	Sleep duration (oversleepers) || id:ebi-a-GCST006685	-0.0104525	0.00151959	-0.0134308	-0.00747406	-0.0135469	-0.00753925	FALSE
Educational attainment (years of education) || id:ebi-a-GCST90029013	Sleep duration (oversleepers) || id:ebi-a-GCST006685	ebi-a-GCST90029013	ebi-a-GCST006685	91306	rs9643120	-0.0103915	0.00152533	9.58308e-12	Educational attainment -> Sleep duration	Educational attainment (years of education) || id:ebi-a-GCST90029013	Sleep duration (oversleepers) || id:ebi-a-GCST006685	-0.0104525	0.00151959	-0.0134308	-0.00747406	-0.0133811	-0.00740184	FALSE
Educational attainment (years of education) || id:ebi-a-GCST90029013	Sleep duration (oversleepers) || id:ebi-a-GCST006685	ebi-a-GCST90029013	ebi-a-GCST006685	91306	rs9797233	-0.0104363	0.00152554	7.86079e-12	Educational attainment -> Sleep duration	Educational attainment (years of education) || id:ebi-a-GCST90029013	Sleep duration (oversleepers) || id:ebi-a-GCST006685	-0.0104525	0.00151959	-0.0134308	-0.00747406	-0.0134263	-0.00744623	FALSE
Educational attainment (years of education) || id:ebi-a-GCST90029013	Sleep duration (oversleepers) || id:ebi-a-GCST006685	ebi-a-GCST90029013	ebi-a-GCST006685	91306	rs9888796	-0.0104202	0.00152585	8.54576e-12	Educational attainment -> Sleep duration	Educational attainment (years of education) || id:ebi-a-GCST90029013	Sleep duration (oversleepers) || id:ebi-a-GCST006685	-0.0104525	0.00151959	-0.0134308	-0.00747406	-0.0134108	-0.0074295	FALSE
Educational attainment (years of education) || id:ebi-a-GCST90029013	Sleep duration (oversleepers) || id:ebi-a-GCST006685	ebi-a-GCST90029013	ebi-a-GCST006685	91306	All	-0.0104525	0.00151959	6.04909e-12	Educational attainment -> Sleep duration	Educational attainment (years of education) || id:ebi-a-GCST90029013	Sleep duration (oversleepers) || id:ebi-a-GCST006685	-0.0104525	0.00151959	-0.0134308	-0.00747406	-0.0134308	-0.00747406	FALSE
Illnesses of mother: Alzheimer's disease/dementia || id:ukb-b-14699	Sleeplessness / insomnia || id:ukb-b-3957	ukb-b-14699	ukb-b-3957	462341	rs10939105	-0.217716	0.0403543	6.84843e-08	Illnesses of mother: Alzheimer's disease/dementia -> Sleeplessness / insomnia	Illnesses of mother: Alzheimer's disease/dementia || id:ukb-b-14699	Sleeplessness / insomnia || id:ukb-b-3957	-0.22325	0.0401819	-0.302006	-0.144493	-0.29681	-0.138621	FALSE
Illnesses of mother: Alzheimer's disease/dementia || id:ukb-b-14699	Sleeplessness / insomnia || id:ukb-b-3957	ukb-b-14699	ukb-b-3957	462341	rs147901416	-0.221775	0.0404186	4.08892e-08	Illnesses of mother: Alzheimer's disease/dementia -> Sleeplessness / insomnia	Illnesses of mother: Alzheimer's disease/dementia || id:ukb-b-14699	Sleeplessness / insomnia || id:ukb-b-3957	-0.22325	0.0401819	-0.302006	-0.144493	-0.300996	-0.142555	FALSE
Illnesses of mother: Alzheimer's disease/dementia || id:ukb-b-14699	Sleeplessness / insomnia || id:ukb-b-3957	ukb-b-14699	ukb-b-3957	462341	rs1532276	-0.224063	0.040374	2.86168e-08	Illnesses of mother: Alzheimer's disease/dementia -> Sleeplessness / insomnia	Illnesses of mother: Alzheimer's disease/dementia || id:ukb-b-14699	Sleeplessness / insomnia || id:ukb-b-3957	-0.22325	0.0401819	-0.302006	-0.144493	-0.303196	-0.14493	FALSE
Illnesses of mother: Alzheimer's disease/dementia || id:ukb-b-14699	Sleeplessness / insomnia || id:ukb-b-3957	ukb-b-14699	ukb-b-3957	462341	rs2965169	-0.225205	0.0406776	3.08839e-08	Illnesses of mother: Alzheimer's disease/dementia -> Sleeplessness / insomnia	Illnesses of mother: Alzheimer's disease/dementia || id:ukb-b-14699	Sleeplessness / insomnia || id:ukb-b-3957	-0.22325	0.0401819	-0.302006	-0.144493	-0.304933	-0.145477	FALSE
Illnesses of mother: Alzheimer's disease/dementia || id:ukb-b-14699	Sleeplessness / insomnia || id:ukb-b-3957	ukb-b-14699	ukb-b-3957	462341	rs429358	-0.339315	0.113065	0.00269046	Illnesses of mother: Alzheimer's disease/dementia -> Sleeplessness / insomnia	Illnesses of mother: Alzheimer's disease/dementia || id:ukb-b-14699	Sleeplessness / insomnia || id:ukb-b-3957	-0.22325	0.0401819	-0.302006	-0.144493	-0.560922	-0.117707	FALSE
Illnesses of mother: Alzheimer's disease/dementia || id:ukb-b-14699	Sleeplessness / insomnia || id:ukb-b-3957	ukb-b-14699	ukb-b-3957	462341	rs554311	-0.224537	0.0403603	2.64698e-08	Illnesses of mother: Alzheimer's disease/dementia -> Sleeplessness / insomnia	Illnesses of mother: Alzheimer's disease/dementia || id:ukb-b-14699	Sleeplessness / insomnia || id:ukb-b-3957	-0.22325	0.0401819	-0.302006	-0.144493	-0.303643	-0.145431	FALSE
Illnesses of mother: Alzheimer's disease/dementia || id:ukb-b-14699	Sleeplessness / insomnia || id:ukb-b-3957	ukb-b-14699	ukb-b-3957	462341	rs56394238	-0.214593	0.0410137	1.67489e-07	Illnesses of mother: Alzheimer's disease/dementia -> Sleeplessness / insomnia	Illnesses of mother: Alzheimer's disease/dementia || id:ukb-b-14699	Sleeplessness / insomnia || id:ukb-b-3957	-0.22325	0.0401819	-0.302006	-0.144493	-0.29498	-0.134206	FALSE
Illnesses of mother: Alzheimer's disease/dementia || id:ukb-b-14699	Sleeplessness / insomnia || id:ukb-b-3957	ukb-b-14699	ukb-b-3957	462341	rs6733839	-0.219773	0.0406609	6.47955e-08	Illnesses of mother: Alzheimer's disease/dementia -> Sleeplessness / insomnia	Illnesses of mother: Alzheimer's disease/dementia || id:ukb-b-14699	Sleeplessness / insomnia || id:ukb-b-3957	-0.22325	0.0401819	-0.302006	-0.144493	-0.299469	-0.140078	FALSE
Illnesses of mother: Alzheimer's disease/dementia || id:ukb-b-14699	Sleeplessness / insomnia || id:ukb-b-3957	ukb-b-14699	ukb-b-3957	462341	All	-0.22325	0.0401819	2.76066e-08	Illnesses of mother: Alzheimer's disease/dementia -> Sleeplessness / insomnia	Illnesses of mother: Alzheimer's disease/dementia || id:ukb-b-14699	Sleeplessness / insomnia || id:ukb-b-3957	-0.22325	0.0401819	-0.302006	-0.144493	-0.302006	-0.144493	FALSE
Illnesses of mother: Alzheimer's disease/dementia || id:ukb-a-210	Morning/evening person (chronotype) || id:ukb-b-4956	ukb-a-210	ukb-b-4956	413343	rs148794023	-0.272414	0.057515	2.17536e-06	Illnesses of mother: Alzheimer's disease/dementia -> Morning/evening person	Illnesses of mother: Alzheimer's disease/dementia || id:ukb-a-210	Morning/evening person (chronotype) || id:ukb-b-4956	-0.274517	0.057178	-0.386586	-0.162448	-0.385144	-0.159685	FALSE
Illnesses of mother: Alzheimer's disease/dementia || id:ukb-a-210	Morning/evening person (chronotype) || id:ukb-b-4956	ukb-a-210	ukb-b-4956	413343	rs2965169	-0.266968	0.0578732	3.9695e-06	Illnesses of mother: Alzheimer's disease/dementia -> Morning/evening person	Illnesses of mother: Alzheimer's disease/dementia || id:ukb-a-210	Morning/evening person (chronotype) || id:ukb-b-4956	-0.274517	0.057178	-0.386586	-0.162448	-0.380399	-0.153536	FALSE
Illnesses of mother: Alzheimer's disease/dementia || id:ukb-a-210	Morning/evening person (chronotype) || id:ukb-b-4956	ukb-a-210	ukb-b-4956	413343	rs429358	-0.447742	0.177685	0.0117398	Illnesses of mother: Alzheimer's disease/dementia -> Morning/evening person	Illnesses of mother: Alzheimer's disease/dementia || id:ukb-a-210	Morning/evening person (chronotype) || id:ukb-b-4956	-0.274517	0.057178	-0.386586	-0.162448	-0.796004	-0.0994803	FALSE
Illnesses of mother: Alzheimer's disease/dementia || id:ukb-a-210	Morning/evening person (chronotype) || id:ukb-b-4956	ukb-a-210	ukb-b-4956	413343	rs56394238	-0.272877	0.0584015	2.9766e-06	Illnesses of mother: Alzheimer's disease/dementia -> Morning/evening person	Illnesses of mother: Alzheimer's disease/dementia || id:ukb-a-210	Morning/evening person (chronotype) || id:ukb-b-4956	-0.274517	0.057178	-0.386586	-0.162448	-0.387344	-0.15841	FALSE
Illnesses of mother: Alzheimer's disease/dementia || id:ukb-a-210	Morning/evening person (chronotype) || id:ukb-b-4956	ukb-a-210	ukb-b-4956	413343	rs6733839	-0.26741	0.0579518	3.94303e-06	Illnesses of mother: Alzheimer's disease/dementia -> Morning/evening person	Illnesses of mother: Alzheimer's disease/dementia || id:ukb-a-210	Morning/evening person (chronotype) || id:ukb-b-4956	-0.274517	0.057178	-0.386586	-0.162448	-0.380996	-0.153825	FALSE
Illnesses of mother: Alzheimer's disease/dementia || id:ukb-a-210	Morning/evening person (chronotype) || id:ukb-b-4956	ukb-a-210	ukb-b-4956	413343	All	-0.274517	0.057178	1.57798e-06	Illnesses of mother: Alzheimer's disease/dementia -> Morning/evening person	Illnesses of mother: Alzheimer's disease/dementia || id:ukb-a-210	Morning/evening person (chronotype) || id:ukb-b-4956	-0.274517	0.057178	-0.386586	-0.162448	-0.386586	-0.162448	FALSE
Illnesses of mother: Alzheimer's disease/dementia || id:ukb-a-210	Chronotype || id:ieu-b-4861	ukb-a-210	ieu-b-4861	NA	rs148794023	0.430589	0.106348	5.14637e-05	Illnesses of mother: Alzheimer's disease/dementia -> Chronotype	Illnesses of mother: Alzheimer's disease/dementia || id:ukb-a-210	Chronotype || id:ieu-b-4861	0.433617	0.105695	0.226455	0.64078	0.222148	0.639031	FALSE
Illnesses of mother: Alzheimer's disease/dementia || id:ukb-a-210	Chronotype || id:ieu-b-4861	ukb-a-210	ieu-b-4861	NA	rs2965169	0.427404	0.10703	6.51546e-05	Illnesses of mother: Alzheimer's disease/dementia -> Chronotype	Illnesses of mother: Alzheimer's disease/dementia || id:ukb-a-210	Chronotype || id:ieu-b-4861	0.433617	0.105695	0.226455	0.64078	0.217626	0.637182	FALSE
Illnesses of mother: Alzheimer's disease/dementia || id:ukb-a-210	Chronotype || id:ieu-b-4861	ukb-a-210	ieu-b-4861	NA	rs429358	0.688425	0.415243	0.0973407	Illnesses of mother: Alzheimer's disease/dementia -> Chronotype	Illnesses of mother: Alzheimer's disease/dementia || id:ukb-a-210	Chronotype || id:ieu-b-4861	0.433617	0.105695	0.226455	0.64078	-0.125451	1.5023	FALSE
Illnesses of mother: Alzheimer's disease/dementia || id:ukb-a-210	Chronotype || id:ieu-b-4861	ukb-a-210	ieu-b-4861	NA	rs6733839	0.425946	0.107194	7.07982e-05	Illnesses of mother: Alzheimer's disease/dementia -> Chronotype	Illnesses of mother: Alzheimer's disease/dementia || id:ukb-a-210	Chronotype || id:ieu-b-4861	0.433617	0.105695	0.226455	0.64078	0.215845	0.636047	FALSE
Illnesses of mother: Alzheimer's disease/dementia || id:ukb-a-210	Chronotype || id:ieu-b-4861	ukb-a-210	ieu-b-4861	NA	All	0.433617	0.105695	4.08665e-05	Illnesses of mother: Alzheimer's disease/dementia -> Chronotype	Illnesses of mother: Alzheimer's disease/dementia || id:ukb-a-210	Chronotype || id:ieu-b-4861	0.433617	0.105695	0.226455	0.64078	0.226455	0.64078	FALSE
Illnesses of mother: Alzheimer's disease/dementia || id:ukb-a-210	Sleep duration || id:ukb-b-4424	ukb-a-210	ukb-b-4424	460099	rs148794023	-0.185784	0.0451765	3.91574e-05	Illnesses of mother: Alzheimer's disease/dementia -> Sleep duration	Illnesses of mother: Alzheimer's disease/dementia || id:ukb-a-210	Sleep duration || id:ukb-b-4424	-0.181107	0.0449114	-0.269134	-0.0930812	-0.27433	-0.0972378	FALSE
Illnesses of mother: Alzheimer's disease/dementia || id:ukb-a-210	Sleep duration || id:ukb-b-4424	ukb-a-210	ukb-b-4424	460099	rs2965169	-0.174623	0.0454572	0.000122298	Illnesses of mother: Alzheimer's disease/dementia -> Sleep duration	Illnesses of mother: Alzheimer's disease/dementia || id:ukb-a-210	Sleep duration || id:ukb-b-4424	-0.181107	0.0449114	-0.269134	-0.0930812	-0.263719	-0.0855266	FALSE
Illnesses of mother: Alzheimer's disease/dementia || id:ukb-a-210	Sleep duration || id:ukb-b-4424	ukb-a-210	ukb-b-4424	460099	rs429358	-0.222347	0.139643	0.111328	Illnesses of mother: Alzheimer's disease/dementia -> Sleep duration	Illnesses of mother: Alzheimer's disease/dementia || id:ukb-a-210	Sleep duration || id:ukb-b-4424	-0.181107	0.0449114	-0.269134	-0.0930812	-0.496048	0.0513531	FALSE
Illnesses of mother: Alzheimer's disease/dementia || id:ukb-a-210	Sleep duration || id:ukb-b-4424	ukb-a-210	ukb-b-4424	460099	rs56394238	-0.172928	0.045871	0.000163327	Illnesses of mother: Alzheimer's disease/dementia -> Sleep duration	Illnesses of mother: Alzheimer's disease/dementia || id:ukb-a-210	Sleep duration || id:ukb-b-4424	-0.181107	0.0449114	-0.269134	-0.0930812	-0.262835	-0.0830209	FALSE
Illnesses of mother: Alzheimer's disease/dementia || id:ukb-a-210	Sleep duration || id:ukb-b-4424	ukb-a-210	ukb-b-4424	460099	rs6733839	-0.186534	0.0455176	4.16601e-05	Illnesses of mother: Alzheimer's disease/dementia -> Sleep duration	Illnesses of mother: Alzheimer's disease/dementia || id:ukb-a-210	Sleep duration || id:ukb-b-4424	-0.181107	0.0449114	-0.269134	-0.0930812	-0.275749	-0.09732	FALSE
Illnesses of mother: Alzheimer's disease/dementia || id:ukb-a-210	Sleep duration || id:ukb-b-4424	ukb-a-210	ukb-b-4424	460099	All	-0.181107	0.0449114	5.51744e-05	Illnesses of mother: Alzheimer's disease/dementia -> Sleep duration	Illnesses of mother: Alzheimer's disease/dementia || id:ukb-a-210	Sleep duration || id:ukb-b-4424	-0.181107	0.0449114	-0.269134	-0.0930812	-0.269134	-0.0930812	FALSE
Fluid intelligence score || id:ukb-b-5238	Insomnia (Firth correction) || id:ebi-a-GCST90013884	ukb-b-5238	ebi-a-GCST90013884	407746	rs10015590	-0.674461	0.186386	0.000296167	Fluid intelligence score -> Insomnia	Fluid intelligence score || id:ukb-b-5238	Insomnia (Firth correction) || id:ebi-a-GCST90013884	-0.655255	0.185333	-1.01851	-0.292002	-1.03978	-0.309145	FALSE
Fluid intelligence score || id:ukb-b-5238	Insomnia (Firth correction) || id:ebi-a-GCST90013884	ukb-b-5238	ebi-a-GCST90013884	407746	rs10129426	-0.708058	0.179165	7.75043e-05	Fluid intelligence score -> Insomnia	Fluid intelligence score || id:ukb-b-5238	Insomnia (Firth correction) || id:ebi-a-GCST90013884	-0.655255	0.185333	-1.01851	-0.292002	-1.05922	-0.356895	FALSE
Fluid intelligence score || id:ukb-b-5238	Insomnia (Firth correction) || id:ebi-a-GCST90013884	ukb-b-5238	ebi-a-GCST90013884	407746	rs10402747	-0.654155	0.187619	0.000489187	Fluid intelligence score -> Insomnia	Fluid intelligence score || id:ukb-b-5238	Insomnia (Firth correction) || id:ebi-a-GCST90013884	-0.655255	0.185333	-1.01851	-0.292002	-1.02189	-0.286421	FALSE
Fluid intelligence score || id:ukb-b-5238	Insomnia (Firth correction) || id:ebi-a-GCST90013884	ukb-b-5238	ebi-a-GCST90013884	407746	rs10409167	-0.645239	0.187329	0.000572299	Fluid intelligence score -> Insomnia	Fluid intelligence score || id:ukb-b-5238	Insomnia (Firth correction) || id:ebi-a-GCST90013884	-0.655255	0.185333	-1.01851	-0.292002	-1.0124	-0.278074	FALSE
Fluid intelligence score || id:ukb-b-5238	Insomnia (Firth correction) || id:ebi-a-GCST90013884	ukb-b-5238	ebi-a-GCST90013884	407746	rs1043254	-0.630044	0.185786	0.000695798	Fluid intelligence score -> Insomnia	Fluid intelligence score || id:ukb-b-5238	Insomnia (Firth correction) || id:ebi-a-GCST90013884	-0.655255	0.185333	-1.01851	-0.292002	-0.994185	-0.265903	FALSE
Fluid intelligence score || id:ukb-b-5238	Insomnia (Firth correction) || id:ebi-a-GCST90013884	ukb-b-5238	ebi-a-GCST90013884	407746	rs1054442	-0.632584	0.186205	0.000680677	Fluid intelligence score -> Insomnia	Fluid intelligence score || id:ukb-b-5238	Insomnia (Firth correction) || id:ebi-a-GCST90013884	-0.655255	0.185333	-1.01851	-0.292002	-0.997546	-0.267622	FALSE
Fluid intelligence score || id:ukb-b-5238	Insomnia (Firth correction) || id:ebi-a-GCST90013884	ukb-b-5238	ebi-a-GCST90013884	407746	rs11605348	-0.6574	0.187768	0.000463295	Fluid intelligence score -> Insomnia	Fluid intelligence score || id:ukb-b-5238	Insomnia (Firth correction) || id:ebi-a-GCST90013884	-0.655255	0.185333	-1.01851	-0.292002	-1.02543	-0.289375	FALSE
Fluid intelligence score || id:ukb-b-5238	Insomnia (Firth correction) || id:ebi-a-GCST90013884	ukb-b-5238	ebi-a-GCST90013884	407746	rs11678980	-0.680423	0.186774	0.000269443	Fluid intelligence score -> Insomnia	Fluid intelligence score || id:ukb-b-5238	Insomnia (Firth correction) || id:ebi-a-GCST90013884	-0.655255	0.185333	-1.01851	-0.292002	-1.0465	-0.314346	FALSE
Fluid intelligence score || id:ukb-b-5238	Insomnia (Firth correction) || id:ebi-a-GCST90013884	ukb-b-5238	ebi-a-GCST90013884	407746	rs11793831	-0.666488	0.18804	0.000393521	Fluid intelligence score -> Insomnia	Fluid intelligence score || id:ukb-b-5238	Insomnia (Firth correction) || id:ebi-a-GCST90013884	-0.655255	0.185333	-1.01851	-0.292002	-1.03505	-0.297929	FALSE
Fluid intelligence score || id:ukb-b-5238	Insomnia (Firth correction) || id:ebi-a-GCST90013884	ukb-b-5238	ebi-a-GCST90013884	407746	rs11901735	-0.640333	0.18678	0.000607418	Fluid intelligence score -> Insomnia	Fluid intelligence score || id:ukb-b-5238	Insomnia (Firth correction) || id:ebi-a-GCST90013884	-0.655255	0.185333	-1.01851	-0.292002	-1.00642	-0.274245	FALSE
Fluid intelligence score || id:ukb-b-5238	Insomnia (Firth correction) || id:ebi-a-GCST90013884	ukb-b-5238	ebi-a-GCST90013884	407746	rs12128707	-0.653678	0.18816	0.000512641	Fluid intelligence score -> Insomnia	Fluid intelligence score || id:ukb-b-5238	Insomnia (Firth correction) || id:ebi-a-GCST90013884	-0.655255	0.185333	-1.01851	-0.292002	-1.02247	-0.284885	FALSE
Fluid intelligence score || id:ukb-b-5238	Insomnia (Firth correction) || id:ebi-a-GCST90013884	ukb-b-5238	ebi-a-GCST90013884	407746	rs12646225	-0.685147	0.185103	0.000214388	Fluid intelligence score -> Insomnia	Fluid intelligence score || id:ukb-b-5238	Insomnia (Firth correction) || id:ebi-a-GCST90013884	-0.655255	0.185333	-1.01851	-0.292002	-1.04795	-0.322345	FALSE
Fluid intelligence score || id:ukb-b-5238	Insomnia (Firth correction) || id:ebi-a-GCST90013884	ukb-b-5238	ebi-a-GCST90013884	407746	rs12712072	-0.639484	0.187275	0.000638571	Fluid intelligence score -> Insomnia	Fluid intelligence score || id:ukb-b-5238	Insomnia (Firth correction) || id:ebi-a-GCST90013884	-0.655255	0.185333	-1.01851	-0.292002	-1.00654	-0.272425	FALSE
Fluid intelligence score || id:ukb-b-5238	Insomnia (Firth correction) || id:ebi-a-GCST90013884	ukb-b-5238	ebi-a-GCST90013884	407746	rs13107325	-0.667375	0.188462	0.000398366	Fluid intelligence score -> Insomnia	Fluid intelligence score || id:ukb-b-5238	Insomnia (Firth correction) || id:ebi-a-GCST90013884	-0.655255	0.185333	-1.01851	-0.292002	-1.03676	-0.297989	FALSE
Fluid intelligence score || id:ukb-b-5238	Insomnia (Firth correction) || id:ebi-a-GCST90013884	ukb-b-5238	ebi-a-GCST90013884	407746	rs13262595	-0.621029	0.184618	0.000768612	Fluid intelligence score -> Insomnia	Fluid intelligence score || id:ukb-b-5238	Insomnia (Firth correction) || id:ebi-a-GCST90013884	-0.655255	0.185333	-1.01851	-0.292002	-0.982881	-0.259178	FALSE
Fluid intelligence score || id:ukb-b-5238	Insomnia (Firth correction) || id:ebi-a-GCST90013884	ukb-b-5238	ebi-a-GCST90013884	407746	rs1355620	-0.660467	0.187862	0.000438589	Fluid intelligence score -> Insomnia	Fluid intelligence score || id:ukb-b-5238	Insomnia (Firth correction) || id:ebi-a-GCST90013884	-0.655255	0.185333	-1.01851	-0.292002	-1.02868	-0.292258	FALSE
Fluid intelligence score || id:ukb-b-5238	Insomnia (Firth correction) || id:ebi-a-GCST90013884	ukb-b-5238	ebi-a-GCST90013884	407746	rs1389994	-0.700481	0.181494	0.00011361	Fluid intelligence score -> Insomnia	Fluid intelligence score || id:ukb-b-5238	Insomnia (Firth correction) || id:ebi-a-GCST90013884	-0.655255	0.185333	-1.01851	-0.292002	-1.05621	-0.344752	FALSE
Fluid intelligence score || id:ukb-b-5238	Insomnia (Firth correction) || id:ebi-a-GCST90013884	ukb-b-5238	ebi-a-GCST90013884	407746	rs1391438	-0.65713	0.187629	0.000461299	Fluid intelligence score -> Insomnia	Fluid intelligence score || id:ukb-b-5238	Insomnia (Firth correction) || id:ebi-a-GCST90013884	-0.655255	0.185333	-1.01851	-0.292002	-1.02488	-0.289377	FALSE
Fluid intelligence score || id:ukb-b-5238	Insomnia (Firth correction) || id:ebi-a-GCST90013884	ukb-b-5238	ebi-a-GCST90013884	407746	rs141729694	-0.633657	0.18612	0.000662693	Fluid intelligence score -> Insomnia	Fluid intelligence score || id:ukb-b-5238	Insomnia (Firth correction) || id:ebi-a-GCST90013884	-0.655255	0.185333	-1.01851	-0.292002	-0.998452	-0.268862	FALSE
Fluid intelligence score || id:ukb-b-5238	Insomnia (Firth correction) || id:ebi-a-GCST90013884	ukb-b-5238	ebi-a-GCST90013884	407746	rs148257233	-0.624926	0.185577	0.00075859	Fluid intelligence score -> Insomnia	Fluid intelligence score || id:ukb-b-5238	Insomnia (Firth correction) || id:ebi-a-GCST90013884	-0.655255	0.185333	-1.01851	-0.292002	-0.988656	-0.261195	FALSE
Fluid intelligence score || id:ukb-b-5238	Insomnia (Firth correction) || id:ebi-a-GCST90013884	ukb-b-5238	ebi-a-GCST90013884	407746	rs1487441	-0.677244	0.187784	0.000310358	Fluid intelligence score -> Insomnia	Fluid intelligence score || id:ukb-b-5238	Insomnia (Firth correction) || id:ebi-a-GCST90013884	-0.655255	0.185333	-1.01851	-0.292002	-1.0453	-0.309187	FALSE
Fluid intelligence score || id:ukb-b-5238	Insomnia (Firth correction) || id:ebi-a-GCST90013884	ukb-b-5238	ebi-a-GCST90013884	407746	rs1529675	-0.62639	0.186469	0.000781652	Fluid intelligence score -> Insomnia	Fluid intelligence score || id:ukb-b-5238	Insomnia (Firth correction) || id:ebi-a-GCST90013884	-0.655255	0.185333	-1.01851	-0.292002	-0.99187	-0.26091	FALSE
Fluid intelligence score || id:ukb-b-5238	Insomnia (Firth correction) || id:ebi-a-GCST90013884	ukb-b-5238	ebi-a-GCST90013884	407746	rs1567307	-0.650915	0.187584	0.000520482	Fluid intelligence score -> Insomnia	Fluid intelligence score || id:ukb-b-5238	Insomnia (Firth correction) || id:ebi-a-GCST90013884	-0.655255	0.185333	-1.01851	-0.292002	-1.01858	-0.28325	FALSE
Fluid intelligence score || id:ukb-b-5238	Insomnia (Firth correction) || id:ebi-a-GCST90013884	ukb-b-5238	ebi-a-GCST90013884	407746	rs17014043	-0.651565	0.188948	0.00056396	Fluid intelligence score -> Insomnia	Fluid intelligence score || id:ukb-b-5238	Insomnia (Firth correction) || id:ebi-a-GCST90013884	-0.655255	0.185333	-1.01851	-0.292002	-1.0219	-0.281227	FALSE
Fluid intelligence score || id:ukb-b-5238	Insomnia (Firth correction) || id:ebi-a-GCST90013884	ukb-b-5238	ebi-a-GCST90013884	407746	rs214271	-0.677719	0.185735	0.000263422	Fluid intelligence score -> Insomnia	Fluid intelligence score || id:ukb-b-5238	Insomnia (Firth correction) || id:ebi-a-GCST90013884	-0.655255	0.185333	-1.01851	-0.292002	-1.04176	-0.313678	FALSE
Fluid intelligence score || id:ukb-b-5238	Insomnia (Firth correction) || id:ebi-a-GCST90013884	ukb-b-5238	ebi-a-GCST90013884	407746	rs2352974	-0.691307	0.187749	0.000231332	Fluid intelligence score -> Insomnia	Fluid intelligence score || id:ukb-b-5238	Insomnia (Firth correction) || id:ebi-a-GCST90013884	-0.655255	0.185333	-1.01851	-0.292002	-1.05929	-0.32332	FALSE
Fluid intelligence score || id:ukb-b-5238	Insomnia (Firth correction) || id:ebi-a-GCST90013884	ukb-b-5238	ebi-a-GCST90013884	407746	rs28667297	-0.713527	0.179723	7.1826e-05	Fluid intelligence score -> Insomnia	Fluid intelligence score || id:ukb-b-5238	Insomnia (Firth correction) || id:ebi-a-GCST90013884	-0.655255	0.185333	-1.01851	-0.292002	-1.06578	-0.361271	FALSE
Fluid intelligence score || id:ukb-b-5238	Insomnia (Firth correction) || id:ebi-a-GCST90013884	ukb-b-5238	ebi-a-GCST90013884	407746	rs3173680	-0.646154	0.187449	0.000566658	Fluid intelligence score -> Insomnia	Fluid intelligence score || id:ukb-b-5238	Insomnia (Firth correction) || id:ebi-a-GCST90013884	-0.655255	0.185333	-1.01851	-0.292002	-1.01355	-0.278754	FALSE
Fluid intelligence score || id:ukb-b-5238	Insomnia (Firth correction) || id:ebi-a-GCST90013884	ukb-b-5238	ebi-a-GCST90013884	407746	rs31771	-0.640404	0.186816	0.000608055	Fluid intelligence score -> Insomnia	Fluid intelligence score || id:ukb-b-5238	Insomnia (Firth correction) || id:ebi-a-GCST90013884	-0.655255	0.185333	-1.01851	-0.292002	-1.00656	-0.274245	FALSE
Fluid intelligence score || id:ukb-b-5238	Insomnia (Firth correction) || id:ebi-a-GCST90013884	ukb-b-5238	ebi-a-GCST90013884	407746	rs34811474	-0.65438	0.188232	0.000508074	Fluid intelligence score -> Insomnia	Fluid intelligence score || id:ukb-b-5238	Insomnia (Firth correction) || id:ebi-a-GCST90013884	-0.655255	0.185333	-1.01851	-0.292002	-1.02331	-0.285446	FALSE
Fluid intelligence score || id:ukb-b-5238	Insomnia (Firth correction) || id:ebi-a-GCST90013884	ukb-b-5238	ebi-a-GCST90013884	407746	rs34818820	-0.608997	0.181281	0.000781086	Fluid intelligence score -> Insomnia	Fluid intelligence score || id:ukb-b-5238	Insomnia (Firth correction) || id:ebi-a-GCST90013884	-0.655255	0.185333	-1.01851	-0.292002	-0.964307	-0.253686	FALSE
Fluid intelligence score || id:ukb-b-5238	Insomnia (Firth correction) || id:ebi-a-GCST90013884	ukb-b-5238	ebi-a-GCST90013884	407746	rs36143444	-0.652191	0.188235	0.00053068	Fluid intelligence score -> Insomnia	Fluid intelligence score || id:ukb-b-5238	Insomnia (Firth correction) || id:ebi-a-GCST90013884	-0.655255	0.185333	-1.01851	-0.292002	-1.02113	-0.283251	FALSE
Fluid intelligence score || id:ukb-b-5238	Insomnia (Firth correction) || id:ebi-a-GCST90013884	ukb-b-5238	ebi-a-GCST90013884	407746	rs3735478	-0.647717	0.18803	0.000571594	Fluid intelligence score -> Insomnia	Fluid intelligence score || id:ukb-b-5238	Insomnia (Firth correction) || id:ebi-a-GCST90013884	-0.655255	0.185333	-1.01851	-0.292002	-1.01626	-0.279178	FALSE
Fluid intelligence score || id:ukb-b-5238	Insomnia (Firth correction) || id:ebi-a-GCST90013884	ukb-b-5238	ebi-a-GCST90013884	407746	rs424029	-0.666929	0.187219	0.00036762	Fluid intelligence score -> Insomnia	Fluid intelligence score || id:ukb-b-5238	Insomnia (Firth correction) || id:ebi-a-GCST90013884	-0.655255	0.185333	-1.01851	-0.292002	-1.03388	-0.299981	FALSE
Fluid intelligence score || id:ukb-b-5238	Insomnia (Firth correction) || id:ebi-a-GCST90013884	ukb-b-5238	ebi-a-GCST90013884	407746	rs4342312	-0.636058	0.186894	0.000665738	Fluid intelligence score -> Insomnia	Fluid intelligence score || id:ukb-b-5238	Insomnia (Firth correction) || id:ebi-a-GCST90013884	-0.655255	0.185333	-1.01851	-0.292002	-1.00237	-0.269746	FALSE
Fluid intelligence score || id:ukb-b-5238	Insomnia (Firth correction) || id:ebi-a-GCST90013884	ukb-b-5238	ebi-a-GCST90013884	407746	rs4456117	-0.631142	0.185679	0.000676071	Fluid intelligence score -> Insomnia	Fluid intelligence score || id:ukb-b-5238	Insomnia (Firth correction) || id:ebi-a-GCST90013884	-0.655255	0.185333	-1.01851	-0.292002	-0.995073	-0.267211	FALSE
Fluid intelligence score || id:ukb-b-5238	Insomnia (Firth correction) || id:ebi-a-GCST90013884	ukb-b-5238	ebi-a-GCST90013884	407746	rs4457002	-0.654298	0.187988	0.000500419	Fluid intelligence score -> Insomnia	Fluid intelligence score || id:ukb-b-5238	Insomnia (Firth correction) || id:ebi-a-GCST90013884	-0.655255	0.185333	-1.01851	-0.292002	-1.02275	-0.285842	FALSE
Fluid intelligence score || id:ukb-b-5238	Insomnia (Firth correction) || id:ebi-a-GCST90013884	ukb-b-5238	ebi-a-GCST90013884	407746	rs4463213	-0.688821	0.183656	0.000176405	Fluid intelligence score -> Insomnia	Fluid intelligence score || id:ukb-b-5238	Insomnia (Firth correction) || id:ebi-a-GCST90013884	-0.655255	0.185333	-1.01851	-0.292002	-1.04879	-0.328856	FALSE
Fluid intelligence score || id:ukb-b-5238	Insomnia (Firth correction) || id:ebi-a-GCST90013884	ukb-b-5238	ebi-a-GCST90013884	407746	rs4731365	-0.647402	0.187452	0.00055295	Fluid intelligence score -> Insomnia	Fluid intelligence score || id:ukb-b-5238	Insomnia (Firth correction) || id:ebi-a-GCST90013884	-0.655255	0.185333	-1.01851	-0.292002	-1.01481	-0.279997	FALSE
Fluid intelligence score || id:ukb-b-5238	Insomnia (Firth correction) || id:ebi-a-GCST90013884	ukb-b-5238	ebi-a-GCST90013884	407746	rs4778988	-0.656304	0.187704	0.000471438	Fluid intelligence score -> Insomnia	Fluid intelligence score || id:ukb-b-5238	Insomnia (Firth correction) || id:ebi-a-GCST90013884	-0.655255	0.185333	-1.01851	-0.292002	-1.0242	-0.288404	FALSE
Fluid intelligence score || id:ukb-b-5238	Insomnia (Firth correction) || id:ebi-a-GCST90013884	ukb-b-5238	ebi-a-GCST90013884	407746	rs4852252	-0.658148	0.187834	0.000458542	Fluid intelligence score -> Insomnia	Fluid intelligence score || id:ukb-b-5238	Insomnia (Firth correction) || id:ebi-a-GCST90013884	-0.655255	0.185333	-1.01851	-0.292002	-1.0263	-0.289993	FALSE
Fluid intelligence score || id:ukb-b-5238	Insomnia (Firth correction) || id:ebi-a-GCST90013884	ukb-b-5238	ebi-a-GCST90013884	407746	rs506523	-0.684375	0.184507	0.000207898	Fluid intelligence score -> Insomnia	Fluid intelligence score || id:ukb-b-5238	Insomnia (Firth correction) || id:ebi-a-GCST90013884	-0.655255	0.185333	-1.01851	-0.292002	-1.04601	-0.322743	FALSE
Fluid intelligence score || id:ukb-b-5238	Insomnia (Firth correction) || id:ebi-a-GCST90013884	ukb-b-5238	ebi-a-GCST90013884	407746	rs55837830	-0.6884	0.1837	0.000178669	Fluid intelligence score -> Insomnia	Fluid intelligence score || id:ukb-b-5238	Insomnia (Firth correction) || id:ebi-a-GCST90013884	-0.655255	0.185333	-1.01851	-0.292002	-1.04845	-0.328348	FALSE
Fluid intelligence score || id:ukb-b-5238	Insomnia (Firth correction) || id:ebi-a-GCST90013884	ukb-b-5238	ebi-a-GCST90013884	407746	rs5750830	-0.627074	0.185719	0.00073423	Fluid intelligence score -> Insomnia	Fluid intelligence score || id:ukb-b-5238	Insomnia (Firth correction) || id:ebi-a-GCST90013884	-0.655255	0.185333	-1.01851	-0.292002	-0.991084	-0.263065	FALSE
Fluid intelligence score || id:ukb-b-5238	Insomnia (Firth correction) || id:ebi-a-GCST90013884	ukb-b-5238	ebi-a-GCST90013884	407746	rs5758605	-0.654145	0.187575	0.000487766	Fluid intelligence score -> Insomnia	Fluid intelligence score || id:ukb-b-5238	Insomnia (Firth correction) || id:ebi-a-GCST90013884	-0.655255	0.185333	-1.01851	-0.292002	-1.02179	-0.286499	FALSE
Fluid intelligence score || id:ukb-b-5238	Insomnia (Firth correction) || id:ebi-a-GCST90013884	ukb-b-5238	ebi-a-GCST90013884	407746	rs6063351	-0.65737	0.187859	0.000466533	Fluid intelligence score -> Insomnia	Fluid intelligence score || id:ukb-b-5238	Insomnia (Firth correction) || id:ebi-a-GCST90013884	-0.655255	0.185333	-1.01851	-0.292002	-1.02557	-0.289166	FALSE
Fluid intelligence score || id:ukb-b-5238	Insomnia (Firth correction) || id:ebi-a-GCST90013884	ukb-b-5238	ebi-a-GCST90013884	407746	rs61768374	-0.669514	0.187227	0.000348967	Fluid intelligence score -> Insomnia	Fluid intelligence score || id:ukb-b-5238	Insomnia (Firth correction) || id:ebi-a-GCST90013884	-0.655255	0.185333	-1.01851	-0.292002	-1.03648	-0.302549	FALSE
Fluid intelligence score || id:ukb-b-5238	Insomnia (Firth correction) || id:ebi-a-GCST90013884	ukb-b-5238	ebi-a-GCST90013884	407746	rs62098051	-0.650374	0.188041	0.000542834	Fluid intelligence score -> Insomnia	Fluid intelligence score || id:ukb-b-5238	Insomnia (Firth correction) || id:ebi-a-GCST90013884	-0.655255	0.185333	-1.01851	-0.292002	-1.01894	-0.281813	FALSE
Fluid intelligence score || id:ukb-b-5238	Insomnia (Firth correction) || id:ebi-a-GCST90013884	ukb-b-5238	ebi-a-GCST90013884	407746	rs62172156	-0.681572	0.185169	0.000232487	Fluid intelligence score -> Insomnia	Fluid intelligence score || id:ukb-b-5238	Insomnia (Firth correction) || id:ebi-a-GCST90013884	-0.655255	0.185333	-1.01851	-0.292002	-1.0445	-0.318642	FALSE
Fluid intelligence score || id:ukb-b-5238	Insomnia (Firth correction) || id:ebi-a-GCST90013884	ukb-b-5238	ebi-a-GCST90013884	407746	rs62183031	-0.637491	0.186436	0.000627687	Fluid intelligence score -> Insomnia	Fluid intelligence score || id:ukb-b-5238	Insomnia (Firth correction) || id:ebi-a-GCST90013884	-0.655255	0.185333	-1.01851	-0.292002	-1.00291	-0.272077	FALSE
Fluid intelligence score || id:ukb-b-5238	Insomnia (Firth correction) || id:ebi-a-GCST90013884	ukb-b-5238	ebi-a-GCST90013884	407746	rs6436555	-0.658282	0.187799	0.000456172	Fluid intelligence score -> Insomnia	Fluid intelligence score || id:ukb-b-5238	Insomnia (Firth correction) || id:ebi-a-GCST90013884	-0.655255	0.185333	-1.01851	-0.292002	-1.02637	-0.290196	FALSE
Fluid intelligence score || id:ukb-b-5238	Insomnia (Firth correction) || id:ebi-a-GCST90013884	ukb-b-5238	ebi-a-GCST90013884	407746	rs6678734	-0.616974	0.187079	0.000974012	Fluid intelligence score -> Insomnia	Fluid intelligence score || id:ukb-b-5238	Insomnia (Firth correction) || id:ebi-a-GCST90013884	-0.655255	0.185333	-1.01851	-0.292002	-0.98365	-0.250299	FALSE
Fluid intelligence score || id:ukb-b-5238	Insomnia (Firth correction) || id:ebi-a-GCST90013884	ukb-b-5238	ebi-a-GCST90013884	407746	rs68135515	-0.649321	0.187692	0.000541182	Fluid intelligence score -> Insomnia	Fluid intelligence score || id:ukb-b-5238	Insomnia (Firth correction) || id:ebi-a-GCST90013884	-0.655255	0.185333	-1.01851	-0.292002	-1.0172	-0.281444	FALSE
Fluid intelligence score || id:ukb-b-5238	Insomnia (Firth correction) || id:ebi-a-GCST90013884	ukb-b-5238	ebi-a-GCST90013884	407746	rs7010173	-0.632057	0.186429	0.000698084	Fluid intelligence score -> Insomnia	Fluid intelligence score || id:ukb-b-5238	Insomnia (Firth correction) || id:ebi-a-GCST90013884	-0.655255	0.185333	-1.01851	-0.292002	-0.997459	-0.266656	FALSE
Fluid intelligence score || id:ukb-b-5238	Insomnia (Firth correction) || id:ebi-a-GCST90013884	ukb-b-5238	ebi-a-GCST90013884	407746	rs709322	-0.615105	0.183489	0.000801491	Fluid intelligence score -> Insomnia	Fluid intelligence score || id:ukb-b-5238	Insomnia (Firth correction) || id:ebi-a-GCST90013884	-0.655255	0.185333	-1.01851	-0.292002	-0.974742	-0.255467	FALSE
Fluid intelligence score || id:ukb-b-5238	Insomnia (Firth correction) || id:ebi-a-GCST90013884	ukb-b-5238	ebi-a-GCST90013884	407746	rs71454591	-0.666899	0.187147	0.000365944	Fluid intelligence score -> Insomnia	Fluid intelligence score || id:ukb-b-5238	Insomnia (Firth correction) || id:ebi-a-GCST90013884	-0.655255	0.185333	-1.01851	-0.292002	-1.03371	-0.30009	FALSE
Fluid intelligence score || id:ukb-b-5238	Insomnia (Firth correction) || id:ebi-a-GCST90013884	ukb-b-5238	ebi-a-GCST90013884	407746	rs7146202	-0.666372	0.188056	0.000394887	Fluid intelligence score -> Insomnia	Fluid intelligence score || id:ukb-b-5238	Insomnia (Firth correction) || id:ebi-a-GCST90013884	-0.655255	0.185333	-1.01851	-0.292002	-1.03496	-0.297782	FALSE
Fluid intelligence score || id:ukb-b-5238	Insomnia (Firth correction) || id:ebi-a-GCST90013884	ukb-b-5238	ebi-a-GCST90013884	407746	rs7189726	-0.671184	0.187333	0.000339893	Fluid intelligence score -> Insomnia	Fluid intelligence score || id:ukb-b-5238	Insomnia (Firth correction) || id:ebi-a-GCST90013884	-0.655255	0.185333	-1.01851	-0.292002	-1.03836	-0.30401	FALSE
Fluid intelligence score || id:ukb-b-5238	Insomnia (Firth correction) || id:ebi-a-GCST90013884	ukb-b-5238	ebi-a-GCST90013884	407746	rs72783406	-0.649526	0.18772	0.000540019	Fluid intelligence score -> Insomnia	Fluid intelligence score || id:ukb-b-5238	Insomnia (Firth correction) || id:ebi-a-GCST90013884	-0.655255	0.185333	-1.01851	-0.292002	-1.01746	-0.281595	FALSE
Fluid intelligence score || id:ukb-b-5238	Insomnia (Firth correction) || id:ebi-a-GCST90013884	ukb-b-5238	ebi-a-GCST90013884	407746	rs72823192	-0.645849	0.187612	0.00057644	Fluid intelligence score -> Insomnia	Fluid intelligence score || id:ukb-b-5238	Insomnia (Firth correction) || id:ebi-a-GCST90013884	-0.655255	0.185333	-1.01851	-0.292002	-1.01357	-0.278129	FALSE
Fluid intelligence score || id:ukb-b-5238	Insomnia (Firth correction) || id:ebi-a-GCST90013884	ukb-b-5238	ebi-a-GCST90013884	407746	rs75742406	-0.663875	0.187401	0.0003963	Fluid intelligence score -> Insomnia	Fluid intelligence score || id:ukb-b-5238	Insomnia (Firth correction) || id:ebi-a-GCST90013884	-0.655255	0.185333	-1.01851	-0.292002	-1.03118	-0.296569	FALSE
Fluid intelligence score || id:ukb-b-5238	Insomnia (Firth correction) || id:ebi-a-GCST90013884	ukb-b-5238	ebi-a-GCST90013884	407746	rs7599488	-0.635691	0.186657	0.000660055	Fluid intelligence score -> Insomnia	Fluid intelligence score || id:ukb-b-5238	Insomnia (Firth correction) || id:ebi-a-GCST90013884	-0.655255	0.185333	-1.01851	-0.292002	-1.00154	-0.269842	FALSE
Fluid intelligence score || id:ukb-b-5238	Insomnia (Firth correction) || id:ebi-a-GCST90013884	ukb-b-5238	ebi-a-GCST90013884	407746	rs77128898	-0.654506	0.187595	0.000484971	Fluid intelligence score -> Insomnia	Fluid intelligence score || id:ukb-b-5238	Insomnia (Firth correction) || id:ebi-a-GCST90013884	-0.655255	0.185333	-1.01851	-0.292002	-1.02219	-0.286819	FALSE
Fluid intelligence score || id:ukb-b-5238	Insomnia (Firth correction) || id:ebi-a-GCST90013884	ukb-b-5238	ebi-a-GCST90013884	407746	rs7775835	-0.621659	0.186777	0.000873649	Fluid intelligence score -> Insomnia	Fluid intelligence score || id:ukb-b-5238	Insomnia (Firth correction) || id:ebi-a-GCST90013884	-0.655255	0.185333	-1.01851	-0.292002	-0.987743	-0.255575	FALSE
Fluid intelligence score || id:ukb-b-5238	Insomnia (Firth correction) || id:ebi-a-GCST90013884	ukb-b-5238	ebi-a-GCST90013884	407746	rs79254826	-0.665616	0.187188	0.000376738	Fluid intelligence score -> Insomnia	Fluid intelligence score || id:ukb-b-5238	Insomnia (Firth correction) || id:ebi-a-GCST90013884	-0.655255	0.185333	-1.01851	-0.292002	-1.0325	-0.298727	FALSE
Fluid intelligence score || id:ukb-b-5238	Insomnia (Firth correction) || id:ebi-a-GCST90013884	ukb-b-5238	ebi-a-GCST90013884	407746	rs7963801	-0.678029	0.186675	0.000281074	Fluid intelligence score -> Insomnia	Fluid intelligence score || id:ukb-b-5238	Insomnia (Firth correction) || id:ebi-a-GCST90013884	-0.655255	0.185333	-1.01851	-0.292002	-1.04391	-0.312147	FALSE
Fluid intelligence score || id:ukb-b-5238	Insomnia (Firth correction) || id:ebi-a-GCST90013884	ukb-b-5238	ebi-a-GCST90013884	407746	rs8054111	-0.65575	0.187763	0.000478631	Fluid intelligence score -> Insomnia	Fluid intelligence score || id:ukb-b-5238	Insomnia (Firth correction) || id:ebi-a-GCST90013884	-0.655255	0.185333	-1.01851	-0.292002	-1.02377	-0.287735	FALSE
Fluid intelligence score || id:ukb-b-5238	Insomnia (Firth correction) || id:ebi-a-GCST90013884	ukb-b-5238	ebi-a-GCST90013884	407746	rs865719	-0.664642	0.188901	0.000434033	Fluid intelligence score -> Insomnia	Fluid intelligence score || id:ukb-b-5238	Insomnia (Firth correction) || id:ebi-a-GCST90013884	-0.655255	0.185333	-1.01851	-0.292002	-1.03489	-0.294397	FALSE
Fluid intelligence score || id:ukb-b-5238	Insomnia (Firth correction) || id:ebi-a-GCST90013884	ukb-b-5238	ebi-a-GCST90013884	407746	rs9384679	-0.639168	0.188203	0.000683399	Fluid intelligence score -> Insomnia	Fluid intelligence score || id:ukb-b-5238	Insomnia (Firth correction) || id:ebi-a-GCST90013884	-0.655255	0.185333	-1.01851	-0.292002	-1.00805	-0.270289	FALSE
Fluid intelligence score || id:ukb-b-5238	Insomnia (Firth correction) || id:ebi-a-GCST90013884	ukb-b-5238	ebi-a-GCST90013884	407746	rs9436866	-0.643428	0.187488	0.000599492	Fluid intelligence score -> Insomnia	Fluid intelligence score || id:ukb-b-5238	Insomnia (Firth correction) || id:ebi-a-GCST90013884	-0.655255	0.185333	-1.01851	-0.292002	-1.0109	-0.275953	FALSE
Fluid intelligence score || id:ukb-b-5238	Insomnia (Firth correction) || id:ebi-a-GCST90013884	ukb-b-5238	ebi-a-GCST90013884	407746	rs9597451	-0.644945	0.187252	0.000572612	Fluid intelligence score -> Insomnia	Fluid intelligence score || id:ukb-b-5238	Insomnia (Firth correction) || id:ebi-a-GCST90013884	-0.655255	0.185333	-1.01851	-0.292002	-1.01196	-0.277932	FALSE
Fluid intelligence score || id:ukb-b-5238	Insomnia (Firth correction) || id:ebi-a-GCST90013884	ukb-b-5238	ebi-a-GCST90013884	407746	rs9853960	-0.678838	0.185989	0.000262367	Fluid intelligence score -> Insomnia	Fluid intelligence score || id:ukb-b-5238	Insomnia (Firth correction) || id:ebi-a-GCST90013884	-0.655255	0.185333	-1.01851	-0.292002	-1.04338	-0.314299	FALSE
Fluid intelligence score || id:ukb-b-5238	Insomnia (Firth correction) || id:ebi-a-GCST90013884	ukb-b-5238	ebi-a-GCST90013884	407746	All	-0.655255	0.185333	0.000406927	Fluid intelligence score -> Insomnia	Fluid intelligence score || id:ukb-b-5238	Insomnia (Firth correction) || id:ebi-a-GCST90013884	-0.655255	0.185333	-1.01851	-0.292002	-1.01851	-0.292002	FALSE
Alzheimer's disease || id:ebi-a-GCST90027158	Sleep apnea syndrome || id:ebi-a-GCST90018916	ebi-a-GCST90027158	ebi-a-GCST90018916	476853	rs1065712	-0.0547036	0.0230451	0.0176079	Alzheimer's disease -> Sleep apnea syndrome	Alzheimer's disease || id:ebi-a-GCST90027158	Sleep apnea syndrome || id:ebi-a-GCST90018916	-0.0527022	0.0229278	-0.0976408	-0.00776362	-0.099872	-0.00953519	FALSE
Alzheimer's disease || id:ebi-a-GCST90027158	Sleep apnea syndrome || id:ebi-a-GCST90018916	ebi-a-GCST90027158	ebi-a-GCST90018916	476853	rs10792832	-0.0506777	0.0233115	0.0297102	Alzheimer's disease -> Sleep apnea syndrome	Alzheimer's disease || id:ebi-a-GCST90027158	Sleep apnea syndrome || id:ebi-a-GCST90018916	-0.0527022	0.0229278	-0.0976408	-0.00776362	-0.0963683	-0.00498709	FALSE
Alzheimer's disease || id:ebi-a-GCST90027158	Sleep apnea syndrome || id:ebi-a-GCST90018916	ebi-a-GCST90027158	ebi-a-GCST90018916	476853	rs10933431	-0.0501575	0.0231196	0.030046	Alzheimer's disease -> Sleep apnea syndrome	Alzheimer's disease || id:ebi-a-GCST90027158	Sleep apnea syndrome || id:ebi-a-GCST90018916	-0.0527022	0.0229278	-0.0976408	-0.00776362	-0.0954719	-0.00484318	FALSE
Alzheimer's disease || id:ebi-a-GCST90027158	Sleep apnea syndrome || id:ebi-a-GCST90018916	ebi-a-GCST90027158	ebi-a-GCST90018916	476853	rs11218343	-0.0567002	0.0230798	0.0140219	Alzheimer's disease -> Sleep apnea syndrome	Alzheimer's disease || id:ebi-a-GCST90027158	Sleep apnea syndrome || id:ebi-a-GCST90018916	-0.0527022	0.0229278	-0.0976408	-0.00776362	-0.101937	-0.0114638	FALSE
Alzheimer's disease || id:ebi-a-GCST90027158	Sleep apnea syndrome || id:ebi-a-GCST90018916	ebi-a-GCST90027158	ebi-a-GCST90018916	476853	rs112481437	-0.0497927	0.0231886	0.0317698	Alzheimer's disease -> Sleep apnea syndrome	Alzheimer's disease || id:ebi-a-GCST90027158	Sleep apnea syndrome || id:ebi-a-GCST90018916	-0.0527022	0.0229278	-0.0976408	-0.00776362	-0.0952424	-0.00434311	FALSE
Alzheimer's disease || id:ebi-a-GCST90027158	Sleep apnea syndrome || id:ebi-a-GCST90018916	ebi-a-GCST90027158	ebi-a-GCST90018916	476853	rs113706587	-0.0562704	0.0230413	0.0145999	Alzheimer's disease -> Sleep apnea syndrome	Alzheimer's disease || id:ebi-a-GCST90027158	Sleep apnea syndrome || id:ebi-a-GCST90018916	-0.0527022	0.0229278	-0.0976408	-0.00776362	-0.101431	-0.0111095	FALSE
Alzheimer's disease || id:ebi-a-GCST90027158	Sleep apnea syndrome || id:ebi-a-GCST90018916	ebi-a-GCST90027158	ebi-a-GCST90018916	476853	rs1140239	-0.051027	0.02305	0.026846	Alzheimer's disease -> Sleep apnea syndrome	Alzheimer's disease || id:ebi-a-GCST90027158	Sleep apnea syndrome || id:ebi-a-GCST90018916	-0.0527022	0.0229278	-0.0976408	-0.00776362	-0.0962051	-0.00584894	FALSE
Alzheimer's disease || id:ebi-a-GCST90027158	Sleep apnea syndrome || id:ebi-a-GCST90018916	ebi-a-GCST90027158	ebi-a-GCST90018916	476853	rs11495981	-0.0484619	0.0229953	0.0350772	Alzheimer's disease -> Sleep apnea syndrome	Alzheimer's disease || id:ebi-a-GCST90027158	Sleep apnea syndrome || id:ebi-a-GCST90018916	-0.0527022	0.0229278	-0.0976408	-0.00776362	-0.0935328	-0.00339102	FALSE
Alzheimer's disease || id:ebi-a-GCST90027158	Sleep apnea syndrome || id:ebi-a-GCST90018916	ebi-a-GCST90027158	ebi-a-GCST90018916	476853	rs11500477	-0.0504353	0.0229683	0.0281017	Alzheimer's disease -> Sleep apnea syndrome	Alzheimer's disease || id:ebi-a-GCST90027158	Sleep apnea syndrome || id:ebi-a-GCST90018916	-0.0527022	0.0229278	-0.0976408	-0.00776362	-0.0954533	-0.0054174	FALSE
Alzheimer's disease || id:ebi-a-GCST90027158	Sleep apnea syndrome || id:ebi-a-GCST90018916	ebi-a-GCST90027158	ebi-a-GCST90018916	476853	rs117310449	-0.0550083	0.0240577	0.0222241	Alzheimer's disease -> Sleep apnea syndrome	Alzheimer's disease || id:ebi-a-GCST90027158	Sleep apnea syndrome || id:ebi-a-GCST90018916	-0.0527022	0.0229278	-0.0976408	-0.00776362	-0.102161	-0.00785521	FALSE
Alzheimer's disease || id:ebi-a-GCST90027158	Sleep apnea syndrome || id:ebi-a-GCST90018916	ebi-a-GCST90027158	ebi-a-GCST90018916	476853	rs117618017	-0.0485175	0.0231267	0.0359137	Alzheimer's disease -> Sleep apnea syndrome	Alzheimer's disease || id:ebi-a-GCST90027158	Sleep apnea syndrome || id:ebi-a-GCST90018916	-0.0527022	0.0229278	-0.0976408	-0.00776362	-0.0938458	-0.00318924	FALSE
Alzheimer's disease || id:ebi-a-GCST90027158	Sleep apnea syndrome || id:ebi-a-GCST90018916	ebi-a-GCST90027158	ebi-a-GCST90018916	476853	rs11769559	-0.0528007	0.0230968	0.0222505	Alzheimer's disease -> Sleep apnea syndrome	Alzheimer's disease || id:ebi-a-GCST90027158	Sleep apnea syndrome || id:ebi-a-GCST90018916	-0.0527022	0.0229278	-0.0976408	-0.00776362	-0.0980703	-0.00753103	FALSE
Alzheimer's disease || id:ebi-a-GCST90027158	Sleep apnea syndrome || id:ebi-a-GCST90018916	ebi-a-GCST90027158	ebi-a-GCST90018916	476853	rs12151021	-0.0535817	0.0232729	0.0213168	Alzheimer's disease -> Sleep apnea syndrome	Alzheimer's disease || id:ebi-a-GCST90027158	Sleep apnea syndrome || id:ebi-a-GCST90018916	-0.0527022	0.0229278	-0.0976408	-0.00776362	-0.0991965	-0.0079669	FALSE
Alzheimer's disease || id:ebi-a-GCST90027158	Sleep apnea syndrome || id:ebi-a-GCST90018916	ebi-a-GCST90027158	ebi-a-GCST90018916	476853	rs12444183	-0.0562335	0.0230425	0.0146699	Alzheimer's disease -> Sleep apnea syndrome	Alzheimer's disease || id:ebi-a-GCST90027158	Sleep apnea syndrome || id:ebi-a-GCST90018916	-0.0527022	0.0229278	-0.0976408	-0.00776362	-0.101397	-0.0110702	FALSE
Alzheimer's disease || id:ebi-a-GCST90027158	Sleep apnea syndrome || id:ebi-a-GCST90018916	ebi-a-GCST90027158	ebi-a-GCST90018916	476853	rs12590654	-0.0552505	0.0230836	0.0166888	Alzheimer's disease -> Sleep apnea syndrome	Alzheimer's disease || id:ebi-a-GCST90027158	Sleep apnea syndrome || id:ebi-a-GCST90018916	-0.0527022	0.0229278	-0.0976408	-0.00776362	-0.100494	-0.0100066	FALSE
Alzheimer's disease || id:ebi-a-GCST90027158	Sleep apnea syndrome || id:ebi-a-GCST90018916	ebi-a-GCST90027158	ebi-a-GCST90018916	476853	rs1385742	-0.0525446	0.0229788	0.0222159	Alzheimer's disease -> Sleep apnea syndrome	Alzheimer's disease || id:ebi-a-GCST90027158	Sleep apnea syndrome || id:ebi-a-GCST90018916	-0.0527022	0.0229278	-0.0976408	-0.00776362	-0.097583	-0.00750616	FALSE
Alzheimer's disease || id:ebi-a-GCST90027158	Sleep apnea syndrome || id:ebi-a-GCST90018916	ebi-a-GCST90027158	ebi-a-GCST90018916	476853	rs143332484	-0.0517878	0.0230668	0.0247601	Alzheimer's disease -> Sleep apnea syndrome	Alzheimer's disease || id:ebi-a-GCST90027158	Sleep apnea syndrome || id:ebi-a-GCST90018916	-0.0527022	0.0229278	-0.0976408	-0.00776362	-0.0969987	-0.00657692	FALSE
Alzheimer's disease || id:ebi-a-GCST90027158	Sleep apnea syndrome || id:ebi-a-GCST90018916	ebi-a-GCST90027158	ebi-a-GCST90018916	476853	rs148601586	-0.0528591	0.023331	0.0234752	Alzheimer's disease -> Sleep apnea syndrome	Alzheimer's disease || id:ebi-a-GCST90027158	Sleep apnea syndrome || id:ebi-a-GCST90018916	-0.0527022	0.0229278	-0.0976408	-0.00776362	-0.0985879	-0.00713024	FALSE
Alzheimer's disease || id:ebi-a-GCST90027158	Sleep apnea syndrome || id:ebi-a-GCST90018916	ebi-a-GCST90027158	ebi-a-GCST90018916	476853	rs149080927	-0.0516638	0.023029	0.0248696	Alzheimer's disease -> Sleep apnea syndrome	Alzheimer's disease || id:ebi-a-GCST90027158	Sleep apnea syndrome || id:ebi-a-GCST90018916	-0.0527022	0.0229278	-0.0976408	-0.00776362	-0.0968007	-0.00652693	FALSE
Alzheimer's disease || id:ebi-a-GCST90027158	Sleep apnea syndrome || id:ebi-a-GCST90018916	ebi-a-GCST90027158	ebi-a-GCST90018916	476853	rs1532276	-0.0513346	0.0232895	0.0275107	Alzheimer's disease -> Sleep apnea syndrome	Alzheimer's disease || id:ebi-a-GCST90027158	Sleep apnea syndrome || id:ebi-a-GCST90018916	-0.0527022	0.0229278	-0.0976408	-0.00776362	-0.096982	-0.00568717	FALSE
Alzheimer's disease || id:ebi-a-GCST90027158	Sleep apnea syndrome || id:ebi-a-GCST90018916	ebi-a-GCST90027158	ebi-a-GCST90018916	476853	rs1582763	-0.0563809	0.0231587	0.0149105	Alzheimer's disease -> Sleep apnea syndrome	Alzheimer's disease || id:ebi-a-GCST90027158	Sleep apnea syndrome || id:ebi-a-GCST90018916	-0.0527022	0.0229278	-0.0976408	-0.00776362	-0.101772	-0.0109899	FALSE
Alzheimer's disease || id:ebi-a-GCST90027158	Sleep apnea syndrome || id:ebi-a-GCST90018916	ebi-a-GCST90027158	ebi-a-GCST90018916	476853	rs1693551	-0.0540917	0.0230045	0.0187055	Alzheimer's disease -> Sleep apnea syndrome	Alzheimer's disease || id:ebi-a-GCST90027158	Sleep apnea syndrome || id:ebi-a-GCST90018916	-0.0527022	0.0229278	-0.0976408	-0.00776362	-0.0991805	-0.0090028	FALSE
Alzheimer's disease || id:ebi-a-GCST90027158	Sleep apnea syndrome || id:ebi-a-GCST90018916	ebi-a-GCST90027158	ebi-a-GCST90018916	476853	rs17125924	-0.051125	0.0230307	0.0264279	Alzheimer's disease -> Sleep apnea syndrome	Alzheimer's disease || id:ebi-a-GCST90027158	Sleep apnea syndrome || id:ebi-a-GCST90018916	-0.0527022	0.0229278	-0.0976408	-0.00776362	-0.0962651	-0.00598489	FALSE
Alzheimer's disease || id:ebi-a-GCST90027158	Sleep apnea syndrome || id:ebi-a-GCST90018916	ebi-a-GCST90027158	ebi-a-GCST90018916	476853	rs1799777	-0.0553942	0.023003	0.0160344	Alzheimer's disease -> Sleep apnea syndrome	Alzheimer's disease || id:ebi-a-GCST90027158	Sleep apnea syndrome || id:ebi-a-GCST90018916	-0.0527022	0.0229278	-0.0976408	-0.00776362	-0.10048	-0.0103084	FALSE
Alzheimer's disease || id:ebi-a-GCST90027158	Sleep apnea syndrome || id:ebi-a-GCST90018916	ebi-a-GCST90027158	ebi-a-GCST90018916	476853	rs190651665	-0.0517972	0.0230049	0.0243494	Alzheimer's disease -> Sleep apnea syndrome	Alzheimer's disease || id:ebi-a-GCST90027158	Sleep apnea syndrome || id:ebi-a-GCST90018916	-0.0527022	0.0229278	-0.0976408	-0.00776362	-0.0968868	-0.00670755	FALSE
Alzheimer's disease || id:ebi-a-GCST90027158	Sleep apnea syndrome || id:ebi-a-GCST90018916	ebi-a-GCST90027158	ebi-a-GCST90018916	476853	rs199451	-0.0488922	0.022984	0.0334009	Alzheimer's disease -> Sleep apnea syndrome	Alzheimer's disease || id:ebi-a-GCST90027158	Sleep apnea syndrome || id:ebi-a-GCST90018916	-0.0527022	0.0229278	-0.0976408	-0.00776362	-0.0939408	-0.00384363	FALSE
Alzheimer's disease || id:ebi-a-GCST90027158	Sleep apnea syndrome || id:ebi-a-GCST90018916	ebi-a-GCST90027158	ebi-a-GCST90018916	476853	rs2070901	-0.0549915	0.0230101	0.0168538	Alzheimer's disease -> Sleep apnea syndrome	Alzheimer's disease || id:ebi-a-GCST90027158	Sleep apnea syndrome || id:ebi-a-GCST90018916	-0.0527022	0.0229278	-0.0976408	-0.00776362	-0.100091	-0.00989162	FALSE
Alzheimer's disease || id:ebi-a-GCST90027158	Sleep apnea syndrome || id:ebi-a-GCST90018916	ebi-a-GCST90027158	ebi-a-GCST90018916	476853	rs2154481	-0.0515111	0.0230204	0.025245	Alzheimer's disease -> Sleep apnea syndrome	Alzheimer's disease || id:ebi-a-GCST90027158	Sleep apnea syndrome || id:ebi-a-GCST90018916	-0.0527022	0.0229278	-0.0976408	-0.00776362	-0.096631	-0.00639121	FALSE
Alzheimer's disease || id:ebi-a-GCST90027158	Sleep apnea syndrome || id:ebi-a-GCST90018916	ebi-a-GCST90027158	ebi-a-GCST90018916	476853	rs2526377	-0.0548984	0.0230022	0.0170021	Alzheimer's disease -> Sleep apnea syndrome	Alzheimer's disease || id:ebi-a-GCST90027158	Sleep apnea syndrome || id:ebi-a-GCST90018916	-0.0527022	0.0229278	-0.0976408	-0.00776362	-0.0999827	-0.00981414	FALSE
Alzheimer's disease || id:ebi-a-GCST90027158	Sleep apnea syndrome || id:ebi-a-GCST90018916	ebi-a-GCST90027158	ebi-a-GCST90018916	476853	rs2830489	-0.0517893	0.0230129	0.0244206	Alzheimer's disease -> Sleep apnea syndrome	Alzheimer's disease || id:ebi-a-GCST90027158	Sleep apnea syndrome || id:ebi-a-GCST90018916	-0.0527022	0.0229278	-0.0976408	-0.00776362	-0.0968946	-0.00668402	FALSE
Alzheimer's disease || id:ebi-a-GCST90027158	Sleep apnea syndrome || id:ebi-a-GCST90018916	ebi-a-GCST90027158	ebi-a-GCST90018916	476853	rs28577986	-0.0487209	0.0230708	0.0347034	Alzheimer's disease -> Sleep apnea syndrome	Alzheimer's disease || id:ebi-a-GCST90027158	Sleep apnea syndrome || id:ebi-a-GCST90018916	-0.0527022	0.0229278	-0.0976408	-0.00776362	-0.0939396	-0.00350219	FALSE
Alzheimer's disease || id:ebi-a-GCST90027158	Sleep apnea syndrome || id:ebi-a-GCST90018916	ebi-a-GCST90027158	ebi-a-GCST90018916	476853	rs34173062	-0.0513643	0.0230247	0.0256922	Alzheimer's disease -> Sleep apnea syndrome	Alzheimer's disease || id:ebi-a-GCST90027158	Sleep apnea syndrome || id:ebi-a-GCST90018916	-0.0527022	0.0229278	-0.0976408	-0.00776362	-0.0964927	-0.00623585	FALSE
Alzheimer's disease || id:ebi-a-GCST90027158	Sleep apnea syndrome || id:ebi-a-GCST90018916	ebi-a-GCST90027158	ebi-a-GCST90018916	476853	rs35472547	-0.052286	0.023014	0.0230913	Alzheimer's disease -> Sleep apnea syndrome	Alzheimer's disease || id:ebi-a-GCST90027158	Sleep apnea syndrome || id:ebi-a-GCST90018916	-0.0527022	0.0229278	-0.0976408	-0.00776362	-0.0973935	-0.00717854	FALSE
Alzheimer's disease || id:ebi-a-GCST90027158	Sleep apnea syndrome || id:ebi-a-GCST90018916	ebi-a-GCST90027158	ebi-a-GCST90018916	476853	rs365653	-0.0461564	0.0238332	0.0527888	Alzheimer's disease -> Sleep apnea syndrome	Alzheimer's disease || id:ebi-a-GCST90027158	Sleep apnea syndrome || id:ebi-a-GCST90018916	-0.0527022	0.0229278	-0.0976408	-0.00776362	-0.0928694	0.000556636	FALSE
Alzheimer's disease || id:ebi-a-GCST90027158	Sleep apnea syndrome || id:ebi-a-GCST90018916	ebi-a-GCST90027158	ebi-a-GCST90018916	476853	rs3822030	-0.0524778	0.0229627	0.0222922	Alzheimer's disease -> Sleep apnea syndrome	Alzheimer's disease || id:ebi-a-GCST90027158	Sleep apnea syndrome || id:ebi-a-GCST90018916	-0.0527022	0.0229278	-0.0976408	-0.00776362	-0.0974847	-0.00747096	FALSE
Alzheimer's disease || id:ebi-a-GCST90027158	Sleep apnea syndrome || id:ebi-a-GCST90018916	ebi-a-GCST90027158	ebi-a-GCST90018916	476853	rs4292	-0.0523707	0.0230933	0.0233423	Alzheimer's disease -> Sleep apnea syndrome	Alzheimer's disease || id:ebi-a-GCST90027158	Sleep apnea syndrome || id:ebi-a-GCST90018916	-0.0527022	0.0229278	-0.0976408	-0.00776362	-0.0976337	-0.00710779	FALSE
Alzheimer's disease || id:ebi-a-GCST90027158	Sleep apnea syndrome || id:ebi-a-GCST90018916	ebi-a-GCST90027158	ebi-a-GCST90018916	476853	rs4485362	-0.0517951	0.0230059	0.0243611	Alzheimer's disease -> Sleep apnea syndrome	Alzheimer's disease || id:ebi-a-GCST90027158	Sleep apnea syndrome || id:ebi-a-GCST90018916	-0.0527022	0.0229278	-0.0976408	-0.00776362	-0.0968866	-0.00670359	FALSE
Alzheimer's disease || id:ebi-a-GCST90027158	Sleep apnea syndrome || id:ebi-a-GCST90018916	ebi-a-GCST90027158	ebi-a-GCST90018916	476853	rs4714447	-0.050745	0.0230343	0.0275934	Alzheimer's disease -> Sleep apnea syndrome	Alzheimer's disease || id:ebi-a-GCST90027158	Sleep apnea syndrome || id:ebi-a-GCST90018916	-0.0527022	0.0229278	-0.0976408	-0.00776362	-0.0958922	-0.00559777	FALSE
Alzheimer's disease || id:ebi-a-GCST90027158	Sleep apnea syndrome || id:ebi-a-GCST90018916	ebi-a-GCST90027158	ebi-a-GCST90018916	476853	rs4734295	-0.0510398	0.0230103	0.0265462	Alzheimer's disease -> Sleep apnea syndrome	Alzheimer's disease || id:ebi-a-GCST90027158	Sleep apnea syndrome || id:ebi-a-GCST90018916	-0.0527022	0.0229278	-0.0976408	-0.00776362	-0.09614	-0.00593956	FALSE
Alzheimer's disease || id:ebi-a-GCST90027158	Sleep apnea syndrome || id:ebi-a-GCST90018916	ebi-a-GCST90027158	ebi-a-GCST90018916	476853	rs57402520	-0.0567417	0.0230767	0.0139389	Alzheimer's disease -> Sleep apnea syndrome	Alzheimer's disease || id:ebi-a-GCST90027158	Sleep apnea syndrome || id:ebi-a-GCST90018916	-0.0527022	0.0229278	-0.0976408	-0.00776362	-0.101972	-0.0115114	FALSE
Alzheimer's disease || id:ebi-a-GCST90027158	Sleep apnea syndrome || id:ebi-a-GCST90018916	ebi-a-GCST90027158	ebi-a-GCST90018916	476853	rs5848	-0.0524719	0.0230591	0.0228738	Alzheimer's disease -> Sleep apnea syndrome	Alzheimer's disease || id:ebi-a-GCST90027158	Sleep apnea syndrome || id:ebi-a-GCST90018916	-0.0527022	0.0229278	-0.0976408	-0.00776362	-0.0976678	-0.00727599	FALSE
Alzheimer's disease || id:ebi-a-GCST90027158	Sleep apnea syndrome || id:ebi-a-GCST90018916	ebi-a-GCST90027158	ebi-a-GCST90018916	476853	rs593742	-0.0519104	0.0230538	0.0243404	Alzheimer's disease -> Sleep apnea syndrome	Alzheimer's disease || id:ebi-a-GCST90027158	Sleep apnea syndrome || id:ebi-a-GCST90018916	-0.0527022	0.0229278	-0.0976408	-0.00776362	-0.0970958	-0.00672507	FALSE
Alzheimer's disease || id:ebi-a-GCST90027158	Sleep apnea syndrome || id:ebi-a-GCST90018916	ebi-a-GCST90027158	ebi-a-GCST90018916	476853	rs6014724	-0.0510372	0.0230635	0.0269042	Alzheimer's disease -> Sleep apnea syndrome	Alzheimer's disease || id:ebi-a-GCST90027158	Sleep apnea syndrome || id:ebi-a-GCST90018916	-0.0527022	0.0229278	-0.0976408	-0.00776362	-0.0962416	-0.00583286	FALSE
Alzheimer's disease || id:ebi-a-GCST90027158	Sleep apnea syndrome || id:ebi-a-GCST90018916	ebi-a-GCST90027158	ebi-a-GCST90018916	476853	rs61679753	-0.0551228	0.024062	0.021971	Alzheimer's disease -> Sleep apnea syndrome	Alzheimer's disease || id:ebi-a-GCST90027158	Sleep apnea syndrome || id:ebi-a-GCST90018916	-0.0527022	0.0229278	-0.0976408	-0.00776362	-0.102284	-0.00796133	FALSE
Alzheimer's disease || id:ebi-a-GCST90027158	Sleep apnea syndrome || id:ebi-a-GCST90018916	ebi-a-GCST90027158	ebi-a-GCST90018916	476853	rs61762319	-0.0513374	0.0229954	0.0255817	Alzheimer's disease -> Sleep apnea syndrome	Alzheimer's disease || id:ebi-a-GCST90027158	Sleep apnea syndrome || id:ebi-a-GCST90018916	-0.0527022	0.0229278	-0.0976408	-0.00776362	-0.0964084	-0.00626634	FALSE
Alzheimer's disease || id:ebi-a-GCST90027158	Sleep apnea syndrome || id:ebi-a-GCST90018916	ebi-a-GCST90027158	ebi-a-GCST90018916	476853	rs62375397	-0.0520098	0.02306	0.0241075	Alzheimer's disease -> Sleep apnea syndrome	Alzheimer's disease || id:ebi-a-GCST90027158	Sleep apnea syndrome || id:ebi-a-GCST90018916	-0.0527022	0.0229278	-0.0976408	-0.00776362	-0.0972073	-0.0068122	FALSE
Alzheimer's disease || id:ebi-a-GCST90027158	Sleep apnea syndrome || id:ebi-a-GCST90018916	ebi-a-GCST90027158	ebi-a-GCST90018916	476853	rs6586028	-0.0501482	0.0230804	0.0297983	Alzheimer's disease -> Sleep apnea syndrome	Alzheimer's disease || id:ebi-a-GCST90027158	Sleep apnea syndrome || id:ebi-a-GCST90018916	-0.0527022	0.0229278	-0.0976408	-0.00776362	-0.0953858	-0.0049106	FALSE
Alzheimer's disease || id:ebi-a-GCST90027158	Sleep apnea syndrome || id:ebi-a-GCST90018916	ebi-a-GCST90027158	ebi-a-GCST90018916	476853	rs6656401	-0.0560618	0.0232748	0.01601	Alzheimer's disease -> Sleep apnea syndrome	Alzheimer's disease || id:ebi-a-GCST90027158	Sleep apnea syndrome || id:ebi-a-GCST90018916	-0.0527022	0.0229278	-0.0976408	-0.00776362	-0.10168	-0.0104431	FALSE
Alzheimer's disease || id:ebi-a-GCST90027158	Sleep apnea syndrome || id:ebi-a-GCST90018916	ebi-a-GCST90027158	ebi-a-GCST90018916	476853	rs6733839	-0.0671237	0.0239459	0.00506074	Alzheimer's disease -> Sleep apnea syndrome	Alzheimer's disease || id:ebi-a-GCST90027158	Sleep apnea syndrome || id:ebi-a-GCST90018916	-0.0527022	0.0229278	-0.0976408	-0.00776362	-0.114058	-0.0201898	FALSE
Alzheimer's disease || id:ebi-a-GCST90027158	Sleep apnea syndrome || id:ebi-a-GCST90018916	ebi-a-GCST90027158	ebi-a-GCST90018916	476853	rs6846529	-0.0525476	0.0230408	0.0225705	Alzheimer's disease -> Sleep apnea syndrome	Alzheimer's disease || id:ebi-a-GCST90027158	Sleep apnea syndrome || id:ebi-a-GCST90018916	-0.0527022	0.0229278	-0.0976408	-0.00776362	-0.0977076	-0.00738754	FALSE
Alzheimer's disease || id:ebi-a-GCST90027158	Sleep apnea syndrome || id:ebi-a-GCST90018916	ebi-a-GCST90027158	ebi-a-GCST90018916	476853	rs7068231	-0.0541698	0.0230116	0.0185714	Alzheimer's disease -> Sleep apnea syndrome	Alzheimer's disease || id:ebi-a-GCST90027158	Sleep apnea syndrome || id:ebi-a-GCST90018916	-0.0527022	0.0229278	-0.0976408	-0.00776362	-0.0992726	-0.00906713	FALSE
Alzheimer's disease || id:ebi-a-GCST90027158	Sleep apnea syndrome || id:ebi-a-GCST90018916	ebi-a-GCST90027158	ebi-a-GCST90018916	476853	rs7384878	-0.0518722	0.0231203	0.0248597	Alzheimer's disease -> Sleep apnea syndrome	Alzheimer's disease || id:ebi-a-GCST90027158	Sleep apnea syndrome || id:ebi-a-GCST90018916	-0.0527022	0.0229278	-0.0976408	-0.00776362	-0.097188	-0.00655636	FALSE
Alzheimer's disease || id:ebi-a-GCST90027158	Sleep apnea syndrome || id:ebi-a-GCST90018916	ebi-a-GCST90027158	ebi-a-GCST90018916	476853	rs74504435	-0.0495876	0.0230217	0.0312441	Alzheimer's disease -> Sleep apnea syndrome	Alzheimer's disease || id:ebi-a-GCST90027158	Sleep apnea syndrome || id:ebi-a-GCST90018916	-0.0527022	0.0229278	-0.0976408	-0.00776362	-0.0947102	-0.00446505	FALSE
Alzheimer's disease || id:ebi-a-GCST90027158	Sleep apnea syndrome || id:ebi-a-GCST90018916	ebi-a-GCST90027158	ebi-a-GCST90018916	476853	rs74685827	-0.0524707	0.0230233	0.0226657	Alzheimer's disease -> Sleep apnea syndrome	Alzheimer's disease || id:ebi-a-GCST90027158	Sleep apnea syndrome || id:ebi-a-GCST90018916	-0.0527022	0.0229278	-0.0976408	-0.00776362	-0.0975963	-0.00734498	FALSE
Alzheimer's disease || id:ebi-a-GCST90027158	Sleep apnea syndrome || id:ebi-a-GCST90018916	ebi-a-GCST90027158	ebi-a-GCST90018916	476853	rs74745468	-0.0542758	0.0229852	0.018209	Alzheimer's disease -> Sleep apnea syndrome	Alzheimer's disease || id:ebi-a-GCST90027158	Sleep apnea syndrome || id:ebi-a-GCST90018916	-0.0527022	0.0229278	-0.0976408	-0.00776362	-0.0993268	-0.00922488	FALSE
Alzheimer's disease || id:ebi-a-GCST90027158	Sleep apnea syndrome || id:ebi-a-GCST90018916	ebi-a-GCST90027158	ebi-a-GCST90018916	476853	rs755951	-0.0524199	0.0230571	0.0229973	Alzheimer's disease -> Sleep apnea syndrome	Alzheimer's disease || id:ebi-a-GCST90027158	Sleep apnea syndrome || id:ebi-a-GCST90018916	-0.0527022	0.0229278	-0.0976408	-0.00776362	-0.0976118	-0.00722792	FALSE
Alzheimer's disease || id:ebi-a-GCST90027158	Sleep apnea syndrome || id:ebi-a-GCST90018916	ebi-a-GCST90027158	ebi-a-GCST90018916	476853	rs7912495	-0.0541608	0.0230454	0.0187645	Alzheimer's disease -> Sleep apnea syndrome	Alzheimer's disease || id:ebi-a-GCST90027158	Sleep apnea syndrome || id:ebi-a-GCST90018916	-0.0527022	0.0229278	-0.0976408	-0.00776362	-0.0993298	-0.0089918	FALSE
Alzheimer's disease || id:ebi-a-GCST90027158	Sleep apnea syndrome || id:ebi-a-GCST90018916	ebi-a-GCST90027158	ebi-a-GCST90018916	476853	rs9676738	-0.056398	0.023138	0.0147906	Alzheimer's disease -> Sleep apnea syndrome	Alzheimer's disease || id:ebi-a-GCST90027158	Sleep apnea syndrome || id:ebi-a-GCST90018916	-0.0527022	0.0229278	-0.0976408	-0.00776362	-0.101748	-0.0110476	FALSE
Alzheimer's disease || id:ebi-a-GCST90027158	Sleep apnea syndrome || id:ebi-a-GCST90018916	ebi-a-GCST90027158	ebi-a-GCST90018916	476853	rs976271	-0.0510089	0.0230036	0.0265939	Alzheimer's disease -> Sleep apnea syndrome	Alzheimer's disease || id:ebi-a-GCST90027158	Sleep apnea syndrome || id:ebi-a-GCST90018916	-0.0527022	0.0229278	-0.0976408	-0.00776362	-0.0960961	-0.00592178	FALSE
Alzheimer's disease || id:ebi-a-GCST90027158	Sleep apnea syndrome || id:ebi-a-GCST90018916	ebi-a-GCST90027158	ebi-a-GCST90018916	476853	All	-0.0527022	0.0229278	0.0215271	Alzheimer's disease -> Sleep apnea syndrome	Alzheimer's disease || id:ebi-a-GCST90027158	Sleep apnea syndrome || id:ebi-a-GCST90018916	-0.0527022	0.0229278	-0.0976408	-0.00776362	-0.0976408	-0.00776362	FALSE
Number of fluid intelligence questions attempted within time limit || id:ukb-b-2988	Chronotype || id:ieu-b-4861	ukb-b-2988	ieu-b-4861	NA	rs114164739	-0.0624087	0.0257082	0.0151998	Number of fluid intelligence questions attempted within time limit -> Chronotype	Number of fluid intelligence questions attempted within time limit || id:ukb-b-2988	Chronotype || id:ieu-b-4861	-0.0553302	0.0249574	-0.104247	-0.00641367	-0.112797	-0.0120207	FALSE
Number of fluid intelligence questions attempted within time limit || id:ukb-b-2988	Chronotype || id:ieu-b-4861	ukb-b-2988	ieu-b-4861	NA	rs1275406	-0.0485802	0.0259313	0.0610111	Number of fluid intelligence questions attempted within time limit -> Chronotype	Number of fluid intelligence questions attempted within time limit || id:ukb-b-2988	Chronotype || id:ieu-b-4861	-0.0553302	0.0249574	-0.104247	-0.00641367	-0.0994056	0.00224526	FALSE
Number of fluid intelligence questions attempted within time limit || id:ukb-b-2988	Chronotype || id:ieu-b-4861	ukb-b-2988	ieu-b-4861	NA	rs13107325	-0.0444243	0.0238383	0.0623826	Number of fluid intelligence questions attempted within time limit -> Chronotype	Number of fluid intelligence questions attempted within time limit || id:ukb-b-2988	Chronotype || id:ieu-b-4861	-0.0553302	0.0249574	-0.104247	-0.00641367	-0.0911474	0.00229881	FALSE
Number of fluid intelligence questions attempted within time limit || id:ukb-b-2988	Chronotype || id:ieu-b-4861	ukb-b-2988	ieu-b-4861	NA	rs2443798	-0.0654923	0.0242018	0.00680804	Number of fluid intelligence questions attempted within time limit -> Chronotype	Number of fluid intelligence questions attempted within time limit || id:ukb-b-2988	Chronotype || id:ieu-b-4861	-0.0553302	0.0249574	-0.104247	-0.00641367	-0.112928	-0.0180568	FALSE
Number of fluid intelligence questions attempted within time limit || id:ukb-b-2988	Chronotype || id:ieu-b-4861	ukb-b-2988	ieu-b-4861	NA	rs252683	-0.06436	0.024662	0.0090625	Number of fluid intelligence questions attempted within time limit -> Chronotype	Number of fluid intelligence questions attempted within time limit || id:ukb-b-2988	Chronotype || id:ieu-b-4861	-0.0553302	0.0249574	-0.104247	-0.00641367	-0.112698	-0.0160226	FALSE
Number of fluid intelligence questions attempted within time limit || id:ukb-b-2988	Chronotype || id:ieu-b-4861	ukb-b-2988	ieu-b-4861	NA	rs2656869	-0.0576866	0.0271296	0.0334755	Number of fluid intelligence questions attempted within time limit -> Chronotype	Number of fluid intelligence questions attempted within time limit || id:ukb-b-2988	Chronotype || id:ieu-b-4861	-0.0553302	0.0249574	-0.104247	-0.00641367	-0.110861	-0.00451256	FALSE
Number of fluid intelligence questions attempted within time limit || id:ukb-b-2988	Chronotype || id:ieu-b-4861	ukb-b-2988	ieu-b-4861	NA	rs3945	-0.0436439	0.0247824	0.0782244	Number of fluid intelligence questions attempted within time limit -> Chronotype	Number of fluid intelligence questions attempted within time limit || id:ukb-b-2988	Chronotype || id:ieu-b-4861	-0.0553302	0.0249574	-0.104247	-0.00641367	-0.0922174	0.00492965	FALSE
Number of fluid intelligence questions attempted within time limit || id:ukb-b-2988	Chronotype || id:ieu-b-4861	ukb-b-2988	ieu-b-4861	NA	rs4470752	-0.0537487	0.0271664	0.0478725	Number of fluid intelligence questions attempted within time limit -> Chronotype	Number of fluid intelligence questions attempted within time limit || id:ukb-b-2988	Chronotype || id:ieu-b-4861	-0.0553302	0.0249574	-0.104247	-0.00641367	-0.106995	-0.000502535	FALSE
Number of fluid intelligence questions attempted within time limit || id:ukb-b-2988	Chronotype || id:ieu-b-4861	ukb-b-2988	ieu-b-4861	NA	rs5750828	-0.0577767	0.027233	0.033874	Number of fluid intelligence questions attempted within time limit -> Chronotype	Number of fluid intelligence questions attempted within time limit || id:ukb-b-2988	Chronotype || id:ieu-b-4861	-0.0553302	0.0249574	-0.104247	-0.00641367	-0.111153	-0.00440001	FALSE
Number of fluid intelligence questions attempted within time limit || id:ukb-b-2988	Chronotype || id:ieu-b-4861	ukb-b-2988	ieu-b-4861	NA	rs6769622	-0.0530274	0.0272219	0.0514186	Number of fluid intelligence questions attempted within time limit -> Chronotype	Number of fluid intelligence questions attempted within time limit || id:ukb-b-2988	Chronotype || id:ieu-b-4861	-0.0553302	0.0249574	-0.104247	-0.00641367	-0.106382	0.000327481	FALSE
Number of fluid intelligence questions attempted within time limit || id:ukb-b-2988	Chronotype || id:ieu-b-4861	ukb-b-2988	ieu-b-4861	NA	rs7752608	-0.0575098	0.0305123	0.0594563	Number of fluid intelligence questions attempted within time limit -> Chronotype	Number of fluid intelligence questions attempted within time limit || id:ukb-b-2988	Chronotype || id:ieu-b-4861	-0.0553302	0.0249574	-0.104247	-0.00641367	-0.117314	0.0022944	FALSE
Number of fluid intelligence questions attempted within time limit || id:ukb-b-2988	Chronotype || id:ieu-b-4861	ukb-b-2988	ieu-b-4861	NA	All	-0.0553302	0.0249574	0.0266242	Number of fluid intelligence questions attempted within time limit -> Chronotype	Number of fluid intelligence questions attempted within time limit || id:ukb-b-2988	Chronotype || id:ieu-b-4861	-0.0553302	0.0249574	-0.104247	-0.00641367	-0.104247	-0.00641367	FALSE
Parkinson's disease || id:ieu-b-7	Diagnoses - main ICD10: G47 Sleep disorders || id:ukb-a-527	ieu-b-7	ukb-a-527	337199	rs10513789	0.000675892	0.000382956	0.0775751	Parkinson's disease -> Diagnoses - main ICD10: G47 Sleep disorders	Parkinson's disease || id:ieu-b-7	Diagnoses - main ICD10: G47 Sleep disorders || id:ukb-a-527	0.00075719	0.000375867	2.04917e-05	0.00149389	-7.47024e-05	0.00142649	FALSE
Parkinson's disease || id:ieu-b-7	Diagnoses - main ICD10: G47 Sleep disorders || id:ukb-a-527	ieu-b-7	ukb-a-527	337199	rs10847864	0.000764133	0.000392754	0.0517053	Parkinson's disease -> Diagnoses - main ICD10: G47 Sleep disorders	Parkinson's disease || id:ieu-b-7	Diagnoses - main ICD10: G47 Sleep disorders || id:ukb-a-527	0.00075719	0.000375867	2.04917e-05	0.00149389	-5.66385e-06	0.00153393	FALSE
Parkinson's disease || id:ieu-b-7	Diagnoses - main ICD10: G47 Sleep disorders || id:ukb-a-527	ieu-b-7	ukb-a-527	337199	rs12934900	0.000682481	0.000382011	0.0740104	Parkinson's disease -> Diagnoses - main ICD10: G47 Sleep disorders	Parkinson's disease || id:ieu-b-7	Diagnoses - main ICD10: G47 Sleep disorders || id:ukb-a-527	0.00075719	0.000375867	2.04917e-05	0.00149389	-6.62602e-05	0.00143122	FALSE
Parkinson's disease || id:ieu-b-7	Diagnoses - main ICD10: G47 Sleep disorders || id:ukb-a-527	ieu-b-7	ukb-a-527	337199	rs144814361	0.000751615	0.000391479	0.0548661	Parkinson's disease -> Diagnoses - main ICD10: G47 Sleep disorders	Parkinson's disease || id:ieu-b-7	Diagnoses - main ICD10: G47 Sleep disorders || id:ukb-a-527	0.00075719	0.000375867	2.04917e-05	0.00149389	-1.56845e-05	0.00151891	FALSE
Parkinson's disease || id:ieu-b-7	Diagnoses - main ICD10: G47 Sleep disorders || id:ukb-a-527	ieu-b-7	ukb-a-527	337199	rs329647	0.000733	0.000389457	0.0598211	Parkinson's disease -> Diagnoses - main ICD10: G47 Sleep disorders	Parkinson's disease || id:ieu-b-7	Diagnoses - main ICD10: G47 Sleep disorders || id:ukb-a-527	0.00075719	0.000375867	2.04917e-05	0.00149389	-3.03348e-05	0.00149633	FALSE
Parkinson's disease || id:ieu-b-7	Diagnoses - main ICD10: G47 Sleep disorders || id:ukb-a-527	ieu-b-7	ukb-a-527	337199	rs34311866	0.00078375	0.000400383	0.0502884	Parkinson's disease -> Diagnoses - main ICD10: G47 Sleep disorders	Parkinson's disease || id:ieu-b-7	Diagnoses - main ICD10: G47 Sleep disorders || id:ukb-a-527	0.00075719	0.000375867	2.04917e-05	0.00149389	-9.99853e-07	0.0015685	FALSE
Parkinson's disease || id:ieu-b-7	Diagnoses - main ICD10: G47 Sleep disorders || id:ukb-a-527	ieu-b-7	ukb-a-527	337199	rs35265698	0.00071832	0.000396811	0.0702601	Parkinson's disease -> Diagnoses - main ICD10: G47 Sleep disorders	Parkinson's disease || id:ieu-b-7	Diagnoses - main ICD10: G47 Sleep disorders || id:ukb-a-527	0.00075719	0.000375867	2.04917e-05	0.00149389	-5.94303e-05	0.00149607	FALSE
Parkinson's disease || id:ieu-b-7	Diagnoses - main ICD10: G47 Sleep disorders || id:ukb-a-527	ieu-b-7	ukb-a-527	337199	rs356203	0.00084367	0.000411806	0.0404909	Parkinson's disease -> Diagnoses - main ICD10: G47 Sleep disorders	Parkinson's disease || id:ieu-b-7	Diagnoses - main ICD10: G47 Sleep disorders || id:ukb-a-527	0.00075719	0.000375867	2.04917e-05	0.00149389	3.65298e-05	0.00165081	FALSE
Parkinson's disease || id:ieu-b-7	Diagnoses - main ICD10: G47 Sleep disorders || id:ukb-a-527	ieu-b-7	ukb-a-527	337199	rs35749011	0.000813758	0.00039984	0.0418296	Parkinson's disease -> Diagnoses - main ICD10: G47 Sleep disorders	Parkinson's disease || id:ieu-b-7	Diagnoses - main ICD10: G47 Sleep disorders || id:ukb-a-527	0.00075719	0.000375867	2.04917e-05	0.00149389	3.00726e-05	0.00159744	FALSE
Parkinson's disease || id:ieu-b-7	Diagnoses - main ICD10: G47 Sleep disorders || id:ukb-a-527	ieu-b-7	ukb-a-527	337199	rs4488803	0.000701566	0.000384947	0.0683793	Parkinson's disease -> Diagnoses - main ICD10: G47 Sleep disorders	Parkinson's disease || id:ieu-b-7	Diagnoses - main ICD10: G47 Sleep disorders || id:ukb-a-527	0.00075719	0.000375867	2.04917e-05	0.00149389	-5.29306e-05	0.00145606	FALSE
Parkinson's disease || id:ieu-b-7	Diagnoses - main ICD10: G47 Sleep disorders || id:ukb-a-527	ieu-b-7	ukb-a-527	337199	rs4588066	0.000700549	0.000381453	0.06628	Parkinson's disease -> Diagnoses - main ICD10: G47 Sleep disorders	Parkinson's disease || id:ieu-b-7	Diagnoses - main ICD10: G47 Sleep disorders || id:ukb-a-527	0.00075719	0.000375867	2.04917e-05	0.00149389	-4.70997e-05	0.0014482	FALSE
Parkinson's disease || id:ieu-b-7	Diagnoses - main ICD10: G47 Sleep disorders || id:ukb-a-527	ieu-b-7	ukb-a-527	337199	rs4613239	0.000686817	0.000382721	0.0727231	Parkinson's disease -> Diagnoses - main ICD10: G47 Sleep disorders	Parkinson's disease || id:ieu-b-7	Diagnoses - main ICD10: G47 Sleep disorders || id:ukb-a-527	0.00075719	0.000375867	2.04917e-05	0.00149389	-6.33155e-05	0.00143695	FALSE
Parkinson's disease || id:ieu-b-7	Diagnoses - main ICD10: G47 Sleep disorders || id:ukb-a-527	ieu-b-7	ukb-a-527	337199	rs4698412	0.000990443	0.0003099	0.00139344	Parkinson's disease -> Diagnoses - main ICD10: G47 Sleep disorders	Parkinson's disease || id:ieu-b-7	Diagnoses - main ICD10: G47 Sleep disorders || id:ukb-a-527	0.00075719	0.000375867	2.04917e-05	0.00149389	0.000383039	0.00159785	FALSE
Parkinson's disease || id:ieu-b-7	Diagnoses - main ICD10: G47 Sleep disorders || id:ukb-a-527	ieu-b-7	ukb-a-527	337199	rs4774417	0.000703455	0.000381053	0.0648803	Parkinson's disease -> Diagnoses - main ICD10: G47 Sleep disorders	Parkinson's disease || id:ieu-b-7	Diagnoses - main ICD10: G47 Sleep disorders || id:ukb-a-527	0.00075719	0.000375867	2.04917e-05	0.00149389	-4.34088e-05	0.00145032	FALSE
Parkinson's disease || id:ieu-b-7	Diagnoses - main ICD10: G47 Sleep disorders || id:ukb-a-527	ieu-b-7	ukb-a-527	337199	rs58879558	0.000847929	0.000402368	0.0350873	Parkinson's disease -> Diagnoses - main ICD10: G47 Sleep disorders	Parkinson's disease || id:ieu-b-7	Diagnoses - main ICD10: G47 Sleep disorders || id:ukb-a-527	0.00075719	0.000375867	2.04917e-05	0.00149389	5.92887e-05	0.00163657	FALSE
Parkinson's disease || id:ieu-b-7	Diagnoses - main ICD10: G47 Sleep disorders || id:ukb-a-527	ieu-b-7	ukb-a-527	337199	rs620490	0.000773988	0.000390388	0.0474111	Parkinson's disease -> Diagnoses - main ICD10: G47 Sleep disorders	Parkinson's disease || id:ieu-b-7	Diagnoses - main ICD10: G47 Sleep disorders || id:ukb-a-527	0.00075719	0.000375867	2.04917e-05	0.00149389	8.8264e-06	0.00153915	FALSE
Parkinson's disease || id:ieu-b-7	Diagnoses - main ICD10: G47 Sleep disorders || id:ukb-a-527	ieu-b-7	ukb-a-527	337199	rs6741007	0.000716735	0.000389572	0.0657973	Parkinson's disease -> Diagnoses - main ICD10: G47 Sleep disorders	Parkinson's disease || id:ieu-b-7	Diagnoses - main ICD10: G47 Sleep disorders || id:ukb-a-527	0.00075719	0.000375867	2.04917e-05	0.00149389	-4.68256e-05	0.0014803	FALSE
Parkinson's disease || id:ieu-b-7	Diagnoses - main ICD10: G47 Sleep disorders || id:ukb-a-527	ieu-b-7	ukb-a-527	337199	rs75505347	0.000802676	0.000383998	0.0365894	Parkinson's disease -> Diagnoses - main ICD10: G47 Sleep disorders	Parkinson's disease || id:ieu-b-7	Diagnoses - main ICD10: G47 Sleep disorders || id:ukb-a-527	0.00075719	0.000375867	2.04917e-05	0.00149389	5.0041e-05	0.00155531	FALSE
Parkinson's disease || id:ieu-b-7	Diagnoses - main ICD10: G47 Sleep disorders || id:ukb-a-527	ieu-b-7	ukb-a-527	337199	rs75646569	0.00075876	0.00039142	0.0525648	Parkinson's disease -> Diagnoses - main ICD10: G47 Sleep disorders	Parkinson's disease || id:ieu-b-7	Diagnoses - main ICD10: G47 Sleep disorders || id:ukb-a-527	0.00075719	0.000375867	2.04917e-05	0.00149389	-8.42368e-06	0.00152594	FALSE
Parkinson's disease || id:ieu-b-7	Diagnoses - main ICD10: G47 Sleep disorders || id:ukb-a-527	ieu-b-7	ukb-a-527	337199	rs7695720	0.000748782	0.000390557	0.0552105	Parkinson's disease -> Diagnoses - main ICD10: G47 Sleep disorders	Parkinson's disease || id:ieu-b-7	Diagnoses - main ICD10: G47 Sleep disorders || id:ukb-a-527	0.00075719	0.000375867	2.04917e-05	0.00149389	-1.67097e-05	0.00151427	FALSE
Parkinson's disease || id:ieu-b-7	Diagnoses - main ICD10: G47 Sleep disorders || id:ukb-a-527	ieu-b-7	ukb-a-527	337199	rs823106	0.000649607	0.000357956	0.0695597	Parkinson's disease -> Diagnoses - main ICD10: G47 Sleep disorders	Parkinson's disease || id:ieu-b-7	Diagnoses - main ICD10: G47 Sleep disorders || id:ukb-a-527	0.00075719	0.000375867	2.04917e-05	0.00149389	-5.1987e-05	0.0013512	FALSE
Parkinson's disease || id:ieu-b-7	Diagnoses - main ICD10: G47 Sleep disorders || id:ukb-a-527	ieu-b-7	ukb-a-527	337199	rs858295	0.000831527	0.000376913	0.0273734	Parkinson's disease -> Diagnoses - main ICD10: G47 Sleep disorders	Parkinson's disease || id:ieu-b-7	Diagnoses - main ICD10: G47 Sleep disorders || id:ukb-a-527	0.00075719	0.000375867	2.04917e-05	0.00149389	9.27778e-05	0.00157028	FALSE
Parkinson's disease || id:ieu-b-7	Diagnoses - main ICD10: G47 Sleep disorders || id:ukb-a-527	ieu-b-7	ukb-a-527	337199	All	0.00075719	0.000375867	0.0439551	Parkinson's disease -> Diagnoses - main ICD10: G47 Sleep disorders	Parkinson's disease || id:ieu-b-7	Diagnoses - main ICD10: G47 Sleep disorders || id:ukb-a-527	0.00075719	0.000375867	2.04917e-05	0.00149389	2.04917e-05	0.00149389	FALSE
Chronotype || id:ebi-a-GCST003837	Prospective memory result || id:ukb-b-4282	ebi-a-GCST003837	ukb-b-4282	152605	rs10157197	0.073211	0.0319894	0.0221024	Chronotype -> Prospective memory result	Chronotype || id:ebi-a-GCST003837	Prospective memory result || id:ukb-b-4282	0.0852737	0.0307049	0.0250922	0.145455	0.0105118	0.13591	FALSE
Chronotype || id:ebi-a-GCST003837	Prospective memory result || id:ukb-b-4282	ebi-a-GCST003837	ukb-b-4282	152605	rs113240734	0.103276	0.030669	0.000758691	Chronotype -> Prospective memory result	Chronotype || id:ebi-a-GCST003837	Prospective memory result || id:ukb-b-4282	0.0852737	0.0307049	0.0250922	0.145455	0.0431648	0.163387	FALSE
Chronotype || id:ebi-a-GCST003837	Prospective memory result || id:ukb-b-4282	ebi-a-GCST003837	ukb-b-4282	152605	rs12140153	0.0756123	0.0324869	0.0199402	Chronotype -> Prospective memory result	Chronotype || id:ebi-a-GCST003837	Prospective memory result || id:ukb-b-4282	0.0852737	0.0307049	0.0250922	0.145455	0.011938	0.139287	FALSE
Chronotype || id:ebi-a-GCST003837	Prospective memory result || id:ukb-b-4282	ebi-a-GCST003837	ukb-b-4282	152605	rs12635074	0.083522	0.0343696	0.0150942	Chronotype -> Prospective memory result	Chronotype || id:ebi-a-GCST003837	Prospective memory result || id:ukb-b-4282	0.0852737	0.0307049	0.0250922	0.145455	0.0161576	0.150886	FALSE
Chronotype || id:ebi-a-GCST003837	Prospective memory result || id:ukb-b-4282	ebi-a-GCST003837	ukb-b-4282	152605	rs2050122	0.0892363	0.0340692	0.0088119	Chronotype -> Prospective memory result	Chronotype || id:ebi-a-GCST003837	Prospective memory result || id:ukb-b-4282	0.0852737	0.0307049	0.0250922	0.145455	0.0224607	0.156012	FALSE
Chronotype || id:ebi-a-GCST003837	Prospective memory result || id:ukb-b-4282	ebi-a-GCST003837	ukb-b-4282	152605	rs4821940	0.0870045	0.0343374	0.0112829	Chronotype -> Prospective memory result	Chronotype || id:ebi-a-GCST003837	Prospective memory result || id:ukb-b-4282	0.0852737	0.0307049	0.0250922	0.145455	0.0197032	0.154306	FALSE
Chronotype || id:ebi-a-GCST003837	Prospective memory result || id:ukb-b-4282	ebi-a-GCST003837	ukb-b-4282	152605	rs694383	0.0635312	0.0285733	0.0261856	Chronotype -> Prospective memory result	Chronotype || id:ebi-a-GCST003837	Prospective memory result || id:ukb-b-4282	0.0852737	0.0307049	0.0250922	0.145455	0.00752759	0.119535	FALSE
Chronotype || id:ebi-a-GCST003837	Prospective memory result || id:ukb-b-4282	ebi-a-GCST003837	ukb-b-4282	152605	rs77641763	0.0983147	0.0323526	0.00237482	Chronotype -> Prospective memory result	Chronotype || id:ebi-a-GCST003837	Prospective memory result || id:ukb-b-4282	0.0852737	0.0307049	0.0250922	0.145455	0.0349036	0.161726	FALSE
Chronotype || id:ebi-a-GCST003837	Prospective memory result || id:ukb-b-4282	ebi-a-GCST003837	ukb-b-4282	152605	rs9961653	0.0936847	0.0330074	0.00453551	Chronotype -> Prospective memory result	Chronotype || id:ebi-a-GCST003837	Prospective memory result || id:ukb-b-4282	0.0852737	0.0307049	0.0250922	0.145455	0.0289902	0.158379	FALSE
Chronotype || id:ebi-a-GCST003837	Prospective memory result || id:ukb-b-4282	ebi-a-GCST003837	ukb-b-4282	152605	All	0.0852737	0.0307049	0.00548284	Chronotype -> Prospective memory result	Chronotype || id:ebi-a-GCST003837	Prospective memory result || id:ukb-b-4282	0.0852737	0.0307049	0.0250922	0.145455	0.0250922	0.145455	FALSE
Sleeplessness / insomnia || id:ukb-a-13	Childhood intelligence || id:ieu-a-16	ukb-a-13	ieu-a-16	130925	rs10156602	-0.62204	0.312619	0.0466161	Sleeplessness / insomnia -> Childhood intelligence	Sleeplessness / insomnia || id:ukb-a-13	Childhood intelligence || id:ieu-a-16	-0.74465	0.304148	-1.34078	-0.14852	-1.23477	-0.00930715	FALSE
Sleeplessness / insomnia || id:ukb-a-13	Childhood intelligence || id:ieu-a-16	ukb-a-13	ieu-a-16	130925	rs11152363	-0.763514	0.315176	0.015414	Sleeplessness / insomnia -> Childhood intelligence	Sleeplessness / insomnia || id:ukb-a-13	Childhood intelligence || id:ieu-a-16	-0.74465	0.304148	-1.34078	-0.14852	-1.38126	-0.14577	FALSE
Sleeplessness / insomnia || id:ukb-a-13	Childhood intelligence || id:ieu-a-16	ukb-a-13	ieu-a-16	130925	rs11635495	-0.71922	0.312484	0.0213567	Sleeplessness / insomnia -> Childhood intelligence	Sleeplessness / insomnia || id:ukb-a-13	Childhood intelligence || id:ieu-a-16	-0.74465	0.304148	-1.34078	-0.14852	-1.33169	-0.106751	FALSE
Sleeplessness / insomnia || id:ukb-a-13	Childhood intelligence || id:ieu-a-16	ukb-a-13	ieu-a-16	130925	rs11804386	-0.833566	0.312336	0.00761205	Sleeplessness / insomnia -> Childhood intelligence	Sleeplessness / insomnia || id:ukb-a-13	Childhood intelligence || id:ieu-a-16	-0.74465	0.304148	-1.34078	-0.14852	-1.44575	-0.221387	FALSE
Sleeplessness / insomnia || id:ukb-a-13	Childhood intelligence || id:ieu-a-16	ukb-a-13	ieu-a-16	130925	rs1592757	-0.678088	0.31291	0.030232	Sleeplessness / insomnia -> Childhood intelligence	Sleeplessness / insomnia || id:ukb-a-13	Childhood intelligence || id:ieu-a-16	-0.74465	0.304148	-1.34078	-0.14852	-1.29139	-0.0647842	FALSE
Sleeplessness / insomnia || id:ukb-a-13	Childhood intelligence || id:ieu-a-16	ukb-a-13	ieu-a-16	130925	rs17879819	-0.803687	0.31343	0.0103424	Sleeplessness / insomnia -> Childhood intelligence	Sleeplessness / insomnia || id:ukb-a-13	Childhood intelligence || id:ieu-a-16	-0.74465	0.304148	-1.34078	-0.14852	-1.41801	-0.189364	FALSE
Sleeplessness / insomnia || id:ukb-a-13	Childhood intelligence || id:ieu-a-16	ukb-a-13	ieu-a-16	130925	rs1925501	-0.717706	0.312699	0.0217219	Sleeplessness / insomnia -> Childhood intelligence	Sleeplessness / insomnia || id:ukb-a-13	Childhood intelligence || id:ieu-a-16	-0.74465	0.304148	-1.34078	-0.14852	-1.3306	-0.104816	FALSE
Sleeplessness / insomnia || id:ukb-a-13	Childhood intelligence || id:ieu-a-16	ukb-a-13	ieu-a-16	130925	rs2132083	-0.762722	0.312375	0.0146188	Sleeplessness / insomnia -> Childhood intelligence	Sleeplessness / insomnia || id:ukb-a-13	Childhood intelligence || id:ieu-a-16	-0.74465	0.304148	-1.34078	-0.14852	-1.37498	-0.150467	FALSE
Sleeplessness / insomnia || id:ukb-a-13	Childhood intelligence || id:ieu-a-16	ukb-a-13	ieu-a-16	130925	rs224071	-0.726061	0.312475	0.0201481	Sleeplessness / insomnia -> Childhood intelligence	Sleeplessness / insomnia || id:ukb-a-13	Childhood intelligence || id:ieu-a-16	-0.74465	0.304148	-1.34078	-0.14852	-1.33851	-0.113609	FALSE
Sleeplessness / insomnia || id:ukb-a-13	Childhood intelligence || id:ieu-a-16	ukb-a-13	ieu-a-16	130925	rs2863957	-0.769464	0.314683	0.0144771	Sleeplessness / insomnia -> Childhood intelligence	Sleeplessness / insomnia || id:ukb-a-13	Childhood intelligence || id:ieu-a-16	-0.74465	0.304148	-1.34078	-0.14852	-1.38624	-0.152685	FALSE
Sleeplessness / insomnia || id:ukb-a-13	Childhood intelligence || id:ieu-a-16	ukb-a-13	ieu-a-16	130925	rs2956278	-0.686249	0.313425	0.0285591	Sleeplessness / insomnia -> Childhood intelligence	Sleeplessness / insomnia || id:ukb-a-13	Childhood intelligence || id:ieu-a-16	-0.74465	0.304148	-1.34078	-0.14852	-1.30056	-0.0719371	FALSE
Sleeplessness / insomnia || id:ukb-a-13	Childhood intelligence || id:ieu-a-16	ukb-a-13	ieu-a-16	130925	rs324017	-0.769399	0.312634	0.0138543	Sleeplessness / insomnia -> Childhood intelligence	Sleeplessness / insomnia || id:ukb-a-13	Childhood intelligence || id:ieu-a-16	-0.74465	0.304148	-1.34078	-0.14852	-1.38216	-0.156636	FALSE
Sleeplessness / insomnia || id:ukb-a-13	Childhood intelligence || id:ieu-a-16	ukb-a-13	ieu-a-16	130925	rs3817576	-0.787796	0.313687	0.0120252	Sleeplessness / insomnia -> Childhood intelligence	Sleeplessness / insomnia || id:ukb-a-13	Childhood intelligence || id:ieu-a-16	-0.74465	0.304148	-1.34078	-0.14852	-1.40262	-0.172969	FALSE
Sleeplessness / insomnia || id:ukb-a-13	Childhood intelligence || id:ieu-a-16	ukb-a-13	ieu-a-16	130925	rs4688760	-0.858571	0.313972	0.00624669	Sleeplessness / insomnia -> Childhood intelligence	Sleeplessness / insomnia || id:ukb-a-13	Childhood intelligence || id:ieu-a-16	-0.74465	0.304148	-1.34078	-0.14852	-1.47396	-0.243185	FALSE
Sleeplessness / insomnia || id:ukb-a-13	Childhood intelligence || id:ieu-a-16	ukb-a-13	ieu-a-16	130925	rs4943439	-0.744548	0.313225	0.0174524	Sleeplessness / insomnia -> Childhood intelligence	Sleeplessness / insomnia || id:ukb-a-13	Childhood intelligence || id:ieu-a-16	-0.74465	0.304148	-1.34078	-0.14852	-1.35847	-0.130626	FALSE
Sleeplessness / insomnia || id:ukb-a-13	Childhood intelligence || id:ieu-a-16	ukb-a-13	ieu-a-16	130925	rs71373536	-0.749616	0.318027	0.0184194	Sleeplessness / insomnia -> Childhood intelligence	Sleeplessness / insomnia || id:ukb-a-13	Childhood intelligence || id:ieu-a-16	-0.74465	0.304148	-1.34078	-0.14852	-1.37295	-0.126282	FALSE
Sleeplessness / insomnia || id:ukb-a-13	Childhood intelligence || id:ieu-a-16	ukb-a-13	ieu-a-16	130925	rs9815484	-0.6681	0.313644	0.0331618	Sleeplessness / insomnia -> Childhood intelligence	Sleeplessness / insomnia || id:ukb-a-13	Childhood intelligence || id:ieu-a-16	-0.74465	0.304148	-1.34078	-0.14852	-1.28284	-0.0533567	FALSE
Sleeplessness / insomnia || id:ukb-a-13	Childhood intelligence || id:ieu-a-16	ukb-a-13	ieu-a-16	130925	All	-0.74465	0.304148	0.0143527	Sleeplessness / insomnia -> Childhood intelligence	Sleeplessness / insomnia || id:ukb-a-13	Childhood intelligence || id:ieu-a-16	-0.74465	0.304148	-1.34078	-0.14852	-1.34078	-0.14852	FALSE
Sleeplessness / insomnia || id:ukb-a-13	Intelligence (childhood) || id:ebi-a-GCST001837	ukb-a-13	ebi-a-GCST001837	12441	rs10156602	-0.62204	0.312619	0.0466161	Sleeplessness / insomnia -> Intelligence	Sleeplessness / insomnia || id:ukb-a-13	Intelligence (childhood) || id:ebi-a-GCST001837	-0.74465	0.304148	-1.34078	-0.14852	-1.23477	-0.00930715	FALSE
Sleeplessness / insomnia || id:ukb-a-13	Intelligence (childhood) || id:ebi-a-GCST001837	ukb-a-13	ebi-a-GCST001837	12441	rs11152363	-0.763514	0.315176	0.015414	Sleeplessness / insomnia -> Intelligence	Sleeplessness / insomnia || id:ukb-a-13	Intelligence (childhood) || id:ebi-a-GCST001837	-0.74465	0.304148	-1.34078	-0.14852	-1.38126	-0.14577	FALSE
Sleeplessness / insomnia || id:ukb-a-13	Intelligence (childhood) || id:ebi-a-GCST001837	ukb-a-13	ebi-a-GCST001837	12441	rs11635495	-0.71922	0.312484	0.0213567	Sleeplessness / insomnia -> Intelligence	Sleeplessness / insomnia || id:ukb-a-13	Intelligence (childhood) || id:ebi-a-GCST001837	-0.74465	0.304148	-1.34078	-0.14852	-1.33169	-0.106751	FALSE
Sleeplessness / insomnia || id:ukb-a-13	Intelligence (childhood) || id:ebi-a-GCST001837	ukb-a-13	ebi-a-GCST001837	12441	rs11804386	-0.833566	0.312336	0.00761205	Sleeplessness / insomnia -> Intelligence	Sleeplessness / insomnia || id:ukb-a-13	Intelligence (childhood) || id:ebi-a-GCST001837	-0.74465	0.304148	-1.34078	-0.14852	-1.44575	-0.221387	FALSE
Sleeplessness / insomnia || id:ukb-a-13	Intelligence (childhood) || id:ebi-a-GCST001837	ukb-a-13	ebi-a-GCST001837	12441	rs1592757	-0.678088	0.31291	0.030232	Sleeplessness / insomnia -> Intelligence	Sleeplessness / insomnia || id:ukb-a-13	Intelligence (childhood) || id:ebi-a-GCST001837	-0.74465	0.304148	-1.34078	-0.14852	-1.29139	-0.0647842	FALSE
Sleeplessness / insomnia || id:ukb-a-13	Intelligence (childhood) || id:ebi-a-GCST001837	ukb-a-13	ebi-a-GCST001837	12441	rs17879819	-0.803687	0.31343	0.0103424	Sleeplessness / insomnia -> Intelligence	Sleeplessness / insomnia || id:ukb-a-13	Intelligence (childhood) || id:ebi-a-GCST001837	-0.74465	0.304148	-1.34078	-0.14852	-1.41801	-0.189364	FALSE
Sleeplessness / insomnia || id:ukb-a-13	Intelligence (childhood) || id:ebi-a-GCST001837	ukb-a-13	ebi-a-GCST001837	12441	rs1925501	-0.717706	0.312699	0.0217219	Sleeplessness / insomnia -> Intelligence	Sleeplessness / insomnia || id:ukb-a-13	Intelligence (childhood) || id:ebi-a-GCST001837	-0.74465	0.304148	-1.34078	-0.14852	-1.3306	-0.104816	FALSE
Sleeplessness / insomnia || id:ukb-a-13	Intelligence (childhood) || id:ebi-a-GCST001837	ukb-a-13	ebi-a-GCST001837	12441	rs2132083	-0.762722	0.312375	0.0146188	Sleeplessness / insomnia -> Intelligence	Sleeplessness / insomnia || id:ukb-a-13	Intelligence (childhood) || id:ebi-a-GCST001837	-0.74465	0.304148	-1.34078	-0.14852	-1.37498	-0.150467	FALSE
Sleeplessness / insomnia || id:ukb-a-13	Intelligence (childhood) || id:ebi-a-GCST001837	ukb-a-13	ebi-a-GCST001837	12441	rs224071	-0.726061	0.312475	0.0201481	Sleeplessness / insomnia -> Intelligence	Sleeplessness / insomnia || id:ukb-a-13	Intelligence (childhood) || id:ebi-a-GCST001837	-0.74465	0.304148	-1.34078	-0.14852	-1.33851	-0.113609	FALSE
Sleeplessness / insomnia || id:ukb-a-13	Intelligence (childhood) || id:ebi-a-GCST001837	ukb-a-13	ebi-a-GCST001837	12441	rs2863957	-0.769464	0.314683	0.0144771	Sleeplessness / insomnia -> Intelligence	Sleeplessness / insomnia || id:ukb-a-13	Intelligence (childhood) || id:ebi-a-GCST001837	-0.74465	0.304148	-1.34078	-0.14852	-1.38624	-0.152685	FALSE
Sleeplessness / insomnia || id:ukb-a-13	Intelligence (childhood) || id:ebi-a-GCST001837	ukb-a-13	ebi-a-GCST001837	12441	rs2956278	-0.686249	0.313425	0.0285591	Sleeplessness / insomnia -> Intelligence	Sleeplessness / insomnia || id:ukb-a-13	Intelligence (childhood) || id:ebi-a-GCST001837	-0.74465	0.304148	-1.34078	-0.14852	-1.30056	-0.0719371	FALSE
Sleeplessness / insomnia || id:ukb-a-13	Intelligence (childhood) || id:ebi-a-GCST001837	ukb-a-13	ebi-a-GCST001837	12441	rs324017	-0.769399	0.312634	0.0138543	Sleeplessness / insomnia -> Intelligence	Sleeplessness / insomnia || id:ukb-a-13	Intelligence (childhood) || id:ebi-a-GCST001837	-0.74465	0.304148	-1.34078	-0.14852	-1.38216	-0.156636	FALSE
Sleeplessness / insomnia || id:ukb-a-13	Intelligence (childhood) || id:ebi-a-GCST001837	ukb-a-13	ebi-a-GCST001837	12441	rs3817576	-0.787796	0.313687	0.0120252	Sleeplessness / insomnia -> Intelligence	Sleeplessness / insomnia || id:ukb-a-13	Intelligence (childhood) || id:ebi-a-GCST001837	-0.74465	0.304148	-1.34078	-0.14852	-1.40262	-0.172969	FALSE
Sleeplessness / insomnia || id:ukb-a-13	Intelligence (childhood) || id:ebi-a-GCST001837	ukb-a-13	ebi-a-GCST001837	12441	rs4688760	-0.858571	0.313972	0.00624669	Sleeplessness / insomnia -> Intelligence	Sleeplessness / insomnia || id:ukb-a-13	Intelligence (childhood) || id:ebi-a-GCST001837	-0.74465	0.304148	-1.34078	-0.14852	-1.47396	-0.243185	FALSE
Sleeplessness / insomnia || id:ukb-a-13	Intelligence (childhood) || id:ebi-a-GCST001837	ukb-a-13	ebi-a-GCST001837	12441	rs4943439	-0.744548	0.313225	0.0174524	Sleeplessness / insomnia -> Intelligence	Sleeplessness / insomnia || id:ukb-a-13	Intelligence (childhood) || id:ebi-a-GCST001837	-0.74465	0.304148	-1.34078	-0.14852	-1.35847	-0.130626	FALSE
Sleeplessness / insomnia || id:ukb-a-13	Intelligence (childhood) || id:ebi-a-GCST001837	ukb-a-13	ebi-a-GCST001837	12441	rs71373536	-0.749616	0.318027	0.0184194	Sleeplessness / insomnia -> Intelligence	Sleeplessness / insomnia || id:ukb-a-13	Intelligence (childhood) || id:ebi-a-GCST001837	-0.74465	0.304148	-1.34078	-0.14852	-1.37295	-0.126282	FALSE
Sleeplessness / insomnia || id:ukb-a-13	Intelligence (childhood) || id:ebi-a-GCST001837	ukb-a-13	ebi-a-GCST001837	12441	rs9815484	-0.6681	0.313644	0.0331618	Sleeplessness / insomnia -> Intelligence	Sleeplessness / insomnia || id:ukb-a-13	Intelligence (childhood) || id:ebi-a-GCST001837	-0.74465	0.304148	-1.34078	-0.14852	-1.28284	-0.0533567	FALSE
Sleeplessness / insomnia || id:ukb-a-13	Intelligence (childhood) || id:ebi-a-GCST001837	ukb-a-13	ebi-a-GCST001837	12441	All	-0.74465	0.304148	0.0143527	Sleeplessness / insomnia -> Intelligence	Sleeplessness / insomnia || id:ukb-a-13	Intelligence (childhood) || id:ebi-a-GCST001837	-0.74465	0.304148	-1.34078	-0.14852	-1.34078	-0.14852	FALSE
Sleep duration || id:ukb-b-4424	Attempted fluid intelligence (FI) test. || id:ukb-b-4323	ukb-b-4424	ukb-b-4323	151059	rs10510128	0.012264	0.00522908	0.0190095	Sleep duration -> Attempted fluid intelligence	Sleep duration || id:ukb-b-4424	Attempted fluid intelligence (FI) test. || id:ukb-b-4323	0.0126048	0.0051936	0.00242536	0.0227843	0.002015	0.022513	FALSE
Sleep duration || id:ukb-b-4424	Attempted fluid intelligence (FI) test. || id:ukb-b-4323	ukb-b-4424	ukb-b-4323	151059	rs11039216	0.0129518	0.00523949	0.0134377	Sleep duration -> Attempted fluid intelligence	Sleep duration || id:ukb-b-4424	Attempted fluid intelligence (FI) test. || id:ukb-b-4323	0.0126048	0.0051936	0.00242536	0.0227843	0.00268238	0.0232212	FALSE
Sleep duration || id:ukb-b-4424	Attempted fluid intelligence (FI) test. || id:ukb-b-4323	ukb-b-4424	ukb-b-4323	151059	rs113021516	0.0116507	0.00524145	0.0262293	Sleep duration -> Attempted fluid intelligence	Sleep duration || id:ukb-b-4424	Attempted fluid intelligence (FI) test. || id:ukb-b-4323	0.0126048	0.0051936	0.00242536	0.0227843	0.00137745	0.0219239	FALSE
Sleep duration || id:ukb-b-4424	Attempted fluid intelligence (FI) test. || id:ukb-b-4323	ukb-b-4424	ukb-b-4323	151059	rs113113059	0.0117013	0.00522824	0.0252149	Sleep duration -> Attempted fluid intelligence	Sleep duration || id:ukb-b-4424	Attempted fluid intelligence (FI) test. || id:ukb-b-4323	0.0126048	0.0051936	0.00242536	0.0227843	0.00145394	0.0219486	FALSE
Sleep duration || id:ukb-b-4424	Attempted fluid intelligence (FI) test. || id:ukb-b-4323	ukb-b-4424	ukb-b-4323	151059	rs11643715	0.0123735	0.00524339	0.0182833	Sleep duration -> Attempted fluid intelligence	Sleep duration || id:ukb-b-4424	Attempted fluid intelligence (FI) test. || id:ukb-b-4323	0.0126048	0.0051936	0.00242536	0.0227843	0.00209647	0.0226505	FALSE
Sleep duration || id:ukb-b-4424	Attempted fluid intelligence (FI) test. || id:ukb-b-4323	ukb-b-4424	ukb-b-4323	151059	rs11650677	0.0118736	0.00523929	0.0234358	Sleep duration -> Attempted fluid intelligence	Sleep duration || id:ukb-b-4424	Attempted fluid intelligence (FI) test. || id:ukb-b-4323	0.0126048	0.0051936	0.00242536	0.0227843	0.00160456	0.0221426	FALSE
Sleep duration || id:ukb-b-4424	Attempted fluid intelligence (FI) test. || id:ukb-b-4323	ukb-b-4424	ukb-b-4323	151059	rs11982852	0.0133037	0.00523462	0.0110383	Sleep duration -> Attempted fluid intelligence	Sleep duration || id:ukb-b-4424	Attempted fluid intelligence (FI) test. || id:ukb-b-4323	0.0126048	0.0051936	0.00242536	0.0227843	0.00304384	0.0235635	FALSE
Sleep duration || id:ukb-b-4424	Attempted fluid intelligence (FI) test. || id:ukb-b-4323	ukb-b-4424	ukb-b-4323	151059	rs12518468	0.0128242	0.00524438	0.0144727	Sleep duration -> Attempted fluid intelligence	Sleep duration || id:ukb-b-4424	Attempted fluid intelligence (FI) test. || id:ukb-b-4323	0.0126048	0.0051936	0.00242536	0.0227843	0.00254516	0.0231031	FALSE
Sleep duration || id:ukb-b-4424	Attempted fluid intelligence (FI) test. || id:ukb-b-4323	ukb-b-4424	ukb-b-4323	151059	rs12567114	0.013062	0.00524321	0.0127304	Sleep duration -> Attempted fluid intelligence	Sleep duration || id:ukb-b-4424	Attempted fluid intelligence (FI) test. || id:ukb-b-4323	0.0126048	0.0051936	0.00242536	0.0227843	0.00278531	0.0233387	FALSE
Sleep duration || id:ukb-b-4424	Attempted fluid intelligence (FI) test. || id:ukb-b-4323	ukb-b-4424	ukb-b-4323	151059	rs1348047	0.0136333	0.00524395	0.00932748	Sleep duration -> Attempted fluid intelligence	Sleep duration || id:ukb-b-4424	Attempted fluid intelligence (FI) test. || id:ukb-b-4323	0.0126048	0.0051936	0.00242536	0.0227843	0.00335514	0.0239114	FALSE
Sleep duration || id:ukb-b-4424	Attempted fluid intelligence (FI) test. || id:ukb-b-4323	ukb-b-4424	ukb-b-4323	151059	rs1463053	0.0125907	0.00524145	0.0162992	Sleep duration -> Attempted fluid intelligence	Sleep duration || id:ukb-b-4424	Attempted fluid intelligence (FI) test. || id:ukb-b-4323	0.0126048	0.0051936	0.00242536	0.0227843	0.00231749	0.022864	FALSE
Sleep duration || id:ukb-b-4424	Attempted fluid intelligence (FI) test. || id:ukb-b-4323	ukb-b-4424	ukb-b-4323	151059	rs151014368	0.0131874	0.00522773	0.0116497	Sleep duration -> Attempted fluid intelligence	Sleep duration || id:ukb-b-4424	Attempted fluid intelligence (FI) test. || id:ukb-b-4323	0.0126048	0.0051936	0.00242536	0.0227843	0.00294102	0.0234337	FALSE
Sleep duration || id:ukb-b-4424	Attempted fluid intelligence (FI) test. || id:ukb-b-4323	ukb-b-4424	ukb-b-4323	151059	rs1517572	0.0131154	0.00524752	0.0124419	Sleep duration -> Attempted fluid intelligence	Sleep duration || id:ukb-b-4424	Attempted fluid intelligence (FI) test. || id:ukb-b-4323	0.0126048	0.0051936	0.00242536	0.0227843	0.00283029	0.0234006	FALSE
Sleep duration || id:ukb-b-4424	Attempted fluid intelligence (FI) test. || id:ukb-b-4323	ukb-b-4424	ukb-b-4323	151059	rs1553132	0.0122607	0.00522858	0.0190306	Sleep duration -> Attempted fluid intelligence	Sleep duration || id:ukb-b-4424	Attempted fluid intelligence (FI) test. || id:ukb-b-4323	0.0126048	0.0051936	0.00242536	0.0227843	0.00201264	0.0225087	FALSE
Sleep duration || id:ukb-b-4424	Attempted fluid intelligence (FI) test. || id:ukb-b-4323	ukb-b-4424	ukb-b-4323	151059	rs174564	0.0124749	0.0052419	0.0173201	Sleep duration -> Attempted fluid intelligence	Sleep duration || id:ukb-b-4424	Attempted fluid intelligence (FI) test. || id:ukb-b-4323	0.0126048	0.0051936	0.00242536	0.0227843	0.00220076	0.022749	FALSE
Sleep duration || id:ukb-b-4424	Attempted fluid intelligence (FI) test. || id:ukb-b-4323	ukb-b-4424	ukb-b-4323	151059	rs1972712	0.0126382	0.00525119	0.0160965	Sleep duration -> Attempted fluid intelligence	Sleep duration || id:ukb-b-4424	Attempted fluid intelligence (FI) test. || id:ukb-b-4323	0.0126048	0.0051936	0.00242536	0.0227843	0.00234582	0.0229305	FALSE
Sleep duration || id:ukb-b-4424	Attempted fluid intelligence (FI) test. || id:ukb-b-4323	ukb-b-4424	ukb-b-4323	151059	rs2072727	0.0127617	0.00524011	0.0148763	Sleep duration -> Attempted fluid intelligence	Sleep duration || id:ukb-b-4424	Attempted fluid intelligence (FI) test. || id:ukb-b-4323	0.0126048	0.0051936	0.00242536	0.0227843	0.00249103	0.0230323	FALSE
Sleep duration || id:ukb-b-4424	Attempted fluid intelligence (FI) test. || id:ukb-b-4323	ukb-b-4424	ukb-b-4323	151059	rs2079070	0.0134022	0.00525137	0.0107064	Sleep duration -> Attempted fluid intelligence	Sleep duration || id:ukb-b-4424	Attempted fluid intelligence (FI) test. || id:ukb-b-4323	0.0126048	0.0051936	0.00242536	0.0227843	0.00310954	0.0236949	FALSE
Sleep duration || id:ukb-b-4424	Attempted fluid intelligence (FI) test. || id:ukb-b-4323	ukb-b-4424	ukb-b-4323	151059	rs2192528	0.0125868	0.00524807	0.0164681	Sleep duration -> Attempted fluid intelligence	Sleep duration || id:ukb-b-4424	Attempted fluid intelligence (FI) test. || id:ukb-b-4323	0.0126048	0.0051936	0.00242536	0.0227843	0.00230061	0.022873	FALSE
Sleep duration || id:ukb-b-4424	Attempted fluid intelligence (FI) test. || id:ukb-b-4323	ukb-b-4424	ukb-b-4323	151059	rs2236295	0.0121832	0.00522553	0.0197285	Sleep duration -> Attempted fluid intelligence	Sleep duration || id:ukb-b-4424	Attempted fluid intelligence (FI) test. || id:ukb-b-4323	0.0126048	0.0051936	0.00242536	0.0227843	0.00194113	0.0224252	FALSE
Sleep duration || id:ukb-b-4424	Attempted fluid intelligence (FI) test. || id:ukb-b-4323	ukb-b-4424	ukb-b-4323	151059	rs2279681	0.0133193	0.00522545	0.0108055	Sleep duration -> Attempted fluid intelligence	Sleep duration || id:ukb-b-4424	Attempted fluid intelligence (FI) test. || id:ukb-b-4323	0.0126048	0.0051936	0.00242536	0.0227843	0.00307741	0.0235612	FALSE
Sleep duration || id:ukb-b-4424	Attempted fluid intelligence (FI) test. || id:ukb-b-4323	ukb-b-4424	ukb-b-4323	151059	rs2683630	0.0141051	0.00527971	0.00754984	Sleep duration -> Attempted fluid intelligence	Sleep duration || id:ukb-b-4424	Attempted fluid intelligence (FI) test. || id:ukb-b-4323	0.0126048	0.0051936	0.00242536	0.0227843	0.00375686	0.0244533	FALSE
Sleep duration || id:ukb-b-4424	Attempted fluid intelligence (FI) test. || id:ukb-b-4323	ukb-b-4424	ukb-b-4323	151059	rs2734831	0.0117889	0.00523068	0.0242087	Sleep duration -> Attempted fluid intelligence	Sleep duration || id:ukb-b-4424	Attempted fluid intelligence (FI) test. || id:ukb-b-4323	0.0126048	0.0051936	0.00242536	0.0227843	0.00153678	0.0220411	FALSE
Sleep duration || id:ukb-b-4424	Attempted fluid intelligence (FI) test. || id:ukb-b-4323	ukb-b-4424	ukb-b-4323	151059	rs2748809	0.0126318	0.00524167	0.0159578	Sleep duration -> Attempted fluid intelligence	Sleep duration || id:ukb-b-4424	Attempted fluid intelligence (FI) test. || id:ukb-b-4323	0.0126048	0.0051936	0.00242536	0.0227843	0.00235812	0.0229055	FALSE
Sleep duration || id:ukb-b-4424	Attempted fluid intelligence (FI) test. || id:ukb-b-4323	ukb-b-4424	ukb-b-4323	151059	rs2839753	0.0126473	0.0052446	0.0158878	Sleep duration -> Attempted fluid intelligence	Sleep duration || id:ukb-b-4424	Attempted fluid intelligence (FI) test. || id:ukb-b-4323	0.0126048	0.0051936	0.00242536	0.0227843	0.00236784	0.0229267	FALSE
Sleep duration || id:ukb-b-4424	Attempted fluid intelligence (FI) test. || id:ukb-b-4323	ukb-b-4424	ukb-b-4323	151059	rs2863957	0.014277	0.0054413	0.00869478	Sleep duration -> Attempted fluid intelligence	Sleep duration || id:ukb-b-4424	Attempted fluid intelligence (FI) test. || id:ukb-b-4323	0.0126048	0.0051936	0.00242536	0.0227843	0.00361208	0.024942	FALSE
Sleep duration || id:ukb-b-4424	Attempted fluid intelligence (FI) test. || id:ukb-b-4323	ukb-b-4424	ukb-b-4323	151059	rs34354917	0.0125565	0.00524217	0.0166071	Sleep duration -> Attempted fluid intelligence	Sleep duration || id:ukb-b-4424	Attempted fluid intelligence (FI) test. || id:ukb-b-4323	0.0126048	0.0051936	0.00242536	0.0227843	0.00228188	0.0228312	FALSE
Sleep duration || id:ukb-b-4424	Attempted fluid intelligence (FI) test. || id:ukb-b-4323	ukb-b-4424	ukb-b-4323	151059	rs34556183	0.0110287	0.00525223	0.035745	Sleep duration -> Attempted fluid intelligence	Sleep duration || id:ukb-b-4424	Attempted fluid intelligence (FI) test. || id:ukb-b-4323	0.0126048	0.0051936	0.00242536	0.0227843	0.000734344	0.0213231	FALSE
Sleep duration || id:ukb-b-4424	Attempted fluid intelligence (FI) test. || id:ukb-b-4323	ukb-b-4424	ukb-b-4323	151059	rs34786000	0.0114586	0.00524094	0.0287894	Sleep duration -> Attempted fluid intelligence	Sleep duration || id:ukb-b-4424	Attempted fluid intelligence (FI) test. || id:ukb-b-4323	0.0126048	0.0051936	0.00242536	0.0227843	0.00118633	0.0217308	FALSE
Sleep duration || id:ukb-b-4424	Attempted fluid intelligence (FI) test. || id:ukb-b-4323	ukb-b-4424	ukb-b-4323	151059	rs35126035	0.0127076	0.00524018	0.015307	Sleep duration -> Attempted fluid intelligence	Sleep duration || id:ukb-b-4424	Attempted fluid intelligence (FI) test. || id:ukb-b-4323	0.0126048	0.0051936	0.00242536	0.0227843	0.00243685	0.0229784	FALSE
Sleep duration || id:ukb-b-4424	Attempted fluid intelligence (FI) test. || id:ukb-b-4323	ukb-b-4424	ukb-b-4323	151059	rs35662245	0.0125646	0.00524616	0.01662	Sleep duration -> Attempted fluid intelligence	Sleep duration || id:ukb-b-4424	Attempted fluid intelligence (FI) test. || id:ukb-b-4323	0.0126048	0.0051936	0.00242536	0.0227843	0.00228212	0.022847	FALSE
Sleep duration || id:ukb-b-4424	Attempted fluid intelligence (FI) test. || id:ukb-b-4323	ukb-b-4424	ukb-b-4323	151059	rs365663	0.011639	0.00522826	0.0260034	Sleep duration -> Attempted fluid intelligence	Sleep duration || id:ukb-b-4424	Attempted fluid intelligence (FI) test. || id:ukb-b-4323	0.0126048	0.0051936	0.00242536	0.0227843	0.00139156	0.0218863	FALSE
Sleep duration || id:ukb-b-4424	Attempted fluid intelligence (FI) test. || id:ukb-b-4323	ukb-b-4424	ukb-b-4323	151059	rs4767550	0.0137031	0.00523983	0.00891803	Sleep duration -> Attempted fluid intelligence	Sleep duration || id:ukb-b-4424	Attempted fluid intelligence (FI) test. || id:ukb-b-4323	0.0126048	0.0051936	0.00242536	0.0227843	0.00343304	0.0239732	FALSE
Sleep duration || id:ukb-b-4424	Attempted fluid intelligence (FI) test. || id:ukb-b-4323	ukb-b-4424	ukb-b-4323	151059	rs55658675	0.0129576	0.00522841	0.0132006	Sleep duration -> Attempted fluid intelligence	Sleep duration || id:ukb-b-4424	Attempted fluid intelligence (FI) test. || id:ukb-b-4323	0.0126048	0.0051936	0.00242536	0.0227843	0.00270995	0.0232053	FALSE
Sleep duration || id:ukb-b-4424	Attempted fluid intelligence (FI) test. || id:ukb-b-4323	ukb-b-4424	ukb-b-4323	151059	rs56367859	0.0115313	0.00524656	0.0279583	Sleep duration -> Attempted fluid intelligence	Sleep duration || id:ukb-b-4424	Attempted fluid intelligence (FI) test. || id:ukb-b-4323	0.0126048	0.0051936	0.00242536	0.0227843	0.001248	0.0218145	FALSE
Sleep duration || id:ukb-b-4424	Attempted fluid intelligence (FI) test. || id:ukb-b-4323	ukb-b-4424	ukb-b-4323	151059	rs56372231	0.0128889	0.00525212	0.0141261	Sleep duration -> Attempted fluid intelligence	Sleep duration || id:ukb-b-4424	Attempted fluid intelligence (FI) test. || id:ukb-b-4323	0.0126048	0.0051936	0.00242536	0.0227843	0.00259476	0.0231831	FALSE
Sleep duration || id:ukb-b-4424	Attempted fluid intelligence (FI) test. || id:ukb-b-4323	ukb-b-4424	ukb-b-4323	151059	rs62444917	0.0129627	0.0052448	0.0134534	Sleep duration -> Attempted fluid intelligence	Sleep duration || id:ukb-b-4424	Attempted fluid intelligence (FI) test. || id:ukb-b-4323	0.0126048	0.0051936	0.00242536	0.0227843	0.0026829	0.0232425	FALSE
Sleep duration || id:ukb-b-4424	Attempted fluid intelligence (FI) test. || id:ukb-b-4323	ukb-b-4424	ukb-b-4323	151059	rs6561715	0.0122114	0.00522967	0.0195427	Sleep duration -> Attempted fluid intelligence	Sleep duration || id:ukb-b-4424	Attempted fluid intelligence (FI) test. || id:ukb-b-4323	0.0126048	0.0051936	0.00242536	0.0227843	0.0019612	0.0224615	FALSE
Sleep duration || id:ukb-b-4424	Attempted fluid intelligence (FI) test. || id:ukb-b-4323	ukb-b-4424	ukb-b-4323	151059	rs6681755	0.0122841	0.0052299	0.0188334	Sleep duration -> Attempted fluid intelligence	Sleep duration || id:ukb-b-4424	Attempted fluid intelligence (FI) test. || id:ukb-b-4323	0.0126048	0.0051936	0.00242536	0.0227843	0.00203345	0.0225347	FALSE
Sleep duration || id:ukb-b-4424	Attempted fluid intelligence (FI) test. || id:ukb-b-4323	ukb-b-4424	ukb-b-4323	151059	rs6783516	0.0118437	0.00523143	0.0235769	Sleep duration -> Attempted fluid intelligence	Sleep duration || id:ukb-b-4424	Attempted fluid intelligence (FI) test. || id:ukb-b-4323	0.0126048	0.0051936	0.00242536	0.0227843	0.00159011	0.0220973	FALSE
Sleep duration || id:ukb-b-4424	Attempted fluid intelligence (FI) test. || id:ukb-b-4323	ukb-b-4424	ukb-b-4323	151059	rs7016314	0.0126448	0.00524525	0.0159212	Sleep duration -> Attempted fluid intelligence	Sleep duration || id:ukb-b-4424	Attempted fluid intelligence (FI) test. || id:ukb-b-4323	0.0126048	0.0051936	0.00242536	0.0227843	0.00236412	0.0229255	FALSE
Sleep duration || id:ukb-b-4424	Attempted fluid intelligence (FI) test. || id:ukb-b-4323	ukb-b-4424	ukb-b-4323	151059	rs7115856	0.0135008	0.00524134	0.0100001	Sleep duration -> Attempted fluid intelligence	Sleep duration || id:ukb-b-4424	Attempted fluid intelligence (FI) test. || id:ukb-b-4323	0.0126048	0.0051936	0.00242536	0.0227843	0.00322775	0.0237738	FALSE
Sleep duration || id:ukb-b-4424	Attempted fluid intelligence (FI) test. || id:ukb-b-4323	ukb-b-4424	ukb-b-4323	151059	rs72771082	0.0136364	0.00522718	0.0090875	Sleep duration -> Attempted fluid intelligence	Sleep duration || id:ukb-b-4424	Attempted fluid intelligence (FI) test. || id:ukb-b-4323	0.0126048	0.0051936	0.00242536	0.0227843	0.0033911	0.0238816	FALSE
Sleep duration || id:ukb-b-4424	Attempted fluid intelligence (FI) test. || id:ukb-b-4323	ukb-b-4424	ukb-b-4323	151059	rs72831782	0.0120296	0.0052252	0.021322	Sleep duration -> Attempted fluid intelligence	Sleep duration || id:ukb-b-4424	Attempted fluid intelligence (FI) test. || id:ukb-b-4323	0.0126048	0.0051936	0.00242536	0.0227843	0.00178824	0.022271	FALSE
Sleep duration || id:ukb-b-4424	Attempted fluid intelligence (FI) test. || id:ukb-b-4323	ukb-b-4424	ukb-b-4323	151059	rs7517981	0.0135823	0.00523223	0.0094347	Sleep duration -> Attempted fluid intelligence	Sleep duration || id:ukb-b-4424	Attempted fluid intelligence (FI) test. || id:ukb-b-4323	0.0126048	0.0051936	0.00242536	0.0227843	0.00332711	0.0238375	FALSE
Sleep duration || id:ukb-b-4424	Attempted fluid intelligence (FI) test. || id:ukb-b-4323	ukb-b-4424	ukb-b-4323	151059	rs7644809	0.0124543	0.00524726	0.0176208	Sleep duration -> Attempted fluid intelligence	Sleep duration || id:ukb-b-4424	Attempted fluid intelligence (FI) test. || id:ukb-b-4323	0.0126048	0.0051936	0.00242536	0.0227843	0.0021697	0.0227389	FALSE
Sleep duration || id:ukb-b-4424	Attempted fluid intelligence (FI) test. || id:ukb-b-4323	ukb-b-4424	ukb-b-4323	151059	rs7711696	0.0121328	0.0052272	0.0202818	Sleep duration -> Attempted fluid intelligence	Sleep duration || id:ukb-b-4424	Attempted fluid intelligence (FI) test. || id:ukb-b-4323	0.0126048	0.0051936	0.00242536	0.0227843	0.00188751	0.0223781	FALSE
Sleep duration || id:ukb-b-4424	Attempted fluid intelligence (FI) test. || id:ukb-b-4323	ukb-b-4424	ukb-b-4323	151059	rs7740402	0.013248	0.00522494	0.0112275	Sleep duration -> Attempted fluid intelligence	Sleep duration || id:ukb-b-4424	Attempted fluid intelligence (FI) test. || id:ukb-b-4323	0.0126048	0.0051936	0.00242536	0.0227843	0.00300714	0.0234889	FALSE
Sleep duration || id:ukb-b-4424	Attempted fluid intelligence (FI) test. || id:ukb-b-4323	ukb-b-4424	ukb-b-4323	151059	rs7740559	0.0126469	0.00524196	0.0158384	Sleep duration -> Attempted fluid intelligence	Sleep duration || id:ukb-b-4424	Attempted fluid intelligence (FI) test. || id:ukb-b-4323	0.0126048	0.0051936	0.00242536	0.0227843	0.00237261	0.0229211	FALSE
Sleep duration || id:ukb-b-4424	Attempted fluid intelligence (FI) test. || id:ukb-b-4323	ukb-b-4424	ukb-b-4323	151059	rs7831557	0.0130379	0.00523904	0.0128244	Sleep duration -> Attempted fluid intelligence	Sleep duration || id:ukb-b-4424	Attempted fluid intelligence (FI) test. || id:ukb-b-4323	0.0126048	0.0051936	0.00242536	0.0227843	0.0027694	0.0233064	FALSE
Sleep duration || id:ukb-b-4424	Attempted fluid intelligence (FI) test. || id:ukb-b-4323	ukb-b-4424	ukb-b-4323	151059	rs8038326	0.0130565	0.00525213	0.0129205	Sleep duration -> Attempted fluid intelligence	Sleep duration || id:ukb-b-4424	Attempted fluid intelligence (FI) test. || id:ukb-b-4323	0.0126048	0.0051936	0.00242536	0.0227843	0.00276237	0.0233507	FALSE
Sleep duration || id:ukb-b-4424	Attempted fluid intelligence (FI) test. || id:ukb-b-4323	ukb-b-4424	ukb-b-4323	151059	rs8047587	0.012667	0.00525766	0.0159852	Sleep duration -> Attempted fluid intelligence	Sleep duration || id:ukb-b-4424	Attempted fluid intelligence (FI) test. || id:ukb-b-4323	0.0126048	0.0051936	0.00242536	0.0227843	0.00236202	0.022972	FALSE
Sleep duration || id:ukb-b-4424	Attempted fluid intelligence (FI) test. || id:ukb-b-4323	ukb-b-4424	ukb-b-4323	151059	rs8072993	0.0131745	0.00522468	0.0116825	Sleep duration -> Attempted fluid intelligence	Sleep duration || id:ukb-b-4424	Attempted fluid intelligence (FI) test. || id:ukb-b-4323	0.0126048	0.0051936	0.00242536	0.0227843	0.00293414	0.0234149	FALSE
Sleep duration || id:ukb-b-4424	Attempted fluid intelligence (FI) test. || id:ukb-b-4323	ukb-b-4424	ukb-b-4323	151059	rs8074498	0.011493	0.0052276	0.0279124	Sleep duration -> Attempted fluid intelligence	Sleep duration || id:ukb-b-4424	Attempted fluid intelligence (FI) test. || id:ukb-b-4323	0.0126048	0.0051936	0.00242536	0.0227843	0.00124687	0.0217391	FALSE
Sleep duration || id:ukb-b-4424	Attempted fluid intelligence (FI) test. || id:ukb-b-4323	ukb-b-4424	ukb-b-4323	151059	rs915416	0.0114965	0.00524823	0.0284843	Sleep duration -> Attempted fluid intelligence	Sleep duration || id:ukb-b-4424	Attempted fluid intelligence (FI) test. || id:ukb-b-4323	0.0126048	0.0051936	0.00242536	0.0227843	0.00120998	0.0217831	FALSE
Sleep duration || id:ukb-b-4424	Attempted fluid intelligence (FI) test. || id:ukb-b-4323	ukb-b-4424	ukb-b-4323	151059	rs9302680	0.0112248	0.005252	0.0325786	Sleep duration -> Attempted fluid intelligence	Sleep duration || id:ukb-b-4424	Attempted fluid intelligence (FI) test. || id:ukb-b-4323	0.0126048	0.0051936	0.00242536	0.0227843	0.000930859	0.0215187	FALSE
Sleep duration || id:ukb-b-4424	Attempted fluid intelligence (FI) test. || id:ukb-b-4323	ukb-b-4424	ukb-b-4323	151059	rs9382445	0.0131503	0.00522794	0.0118902	Sleep duration -> Attempted fluid intelligence	Sleep duration || id:ukb-b-4424	Attempted fluid intelligence (FI) test. || id:ukb-b-4323	0.0126048	0.0051936	0.00242536	0.0227843	0.00290353	0.0233971	FALSE
Sleep duration || id:ukb-b-4424	Attempted fluid intelligence (FI) test. || id:ukb-b-4323	ukb-b-4424	ukb-b-4323	151059	rs9810474	0.0122921	0.00523287	0.0188227	Sleep duration -> Attempted fluid intelligence	Sleep duration || id:ukb-b-4424	Attempted fluid intelligence (FI) test. || id:ukb-b-4323	0.0126048	0.0051936	0.00242536	0.0227843	0.00203571	0.0225486	FALSE
Sleep duration || id:ukb-b-4424	Attempted fluid intelligence (FI) test. || id:ukb-b-4323	ukb-b-4424	ukb-b-4323	151059	rs9903898	0.012409	0.00524056	0.0178904	Sleep duration -> Attempted fluid intelligence	Sleep duration || id:ukb-b-4424	Attempted fluid intelligence (FI) test. || id:ukb-b-4323	0.0126048	0.0051936	0.00242536	0.0227843	0.00213751	0.0226805	FALSE
Sleep duration || id:ukb-b-4424	Attempted fluid intelligence (FI) test. || id:ukb-b-4323	ukb-b-4424	ukb-b-4323	151059	All	0.0126048	0.0051936	0.0152247	Sleep duration -> Attempted fluid intelligence	Sleep duration || id:ukb-b-4424	Attempted fluid intelligence (FI) test. || id:ukb-b-4323	0.0126048	0.0051936	0.00242536	0.0227843	0.00242536	0.0227843	FALSE
Morning/evening person (chronotype) || id:ukb-a-11	Attempted fluid intelligence (FI) test. || id:ukb-b-4323	ukb-a-11	ukb-b-4323	151059	rs10189912	-0.00720309	0.00350391	0.0398089	Morning/evening person -> Attempted fluid intelligence	Morning/evening person (chronotype) || id:ukb-a-11	Attempted fluid intelligence (FI) test. || id:ukb-b-4323	-0.00805062	0.00351511	-0.0149402	-0.001161	-0.0140708	-0.000335419	FALSE
Morning/evening person (chronotype) || id:ukb-a-11	Attempted fluid intelligence (FI) test. || id:ukb-b-4323	ukb-a-11	ukb-b-4323	151059	rs10280205	-0.0078288	0.00356075	0.0279035	Morning/evening person -> Attempted fluid intelligence	Morning/evening person (chronotype) || id:ukb-a-11	Attempted fluid intelligence (FI) test. || id:ukb-b-4323	-0.00805062	0.00351511	-0.0149402	-0.001161	-0.0148079	-0.000849741	FALSE
Morning/evening person (chronotype) || id:ukb-a-11	Attempted fluid intelligence (FI) test. || id:ukb-b-4323	ukb-a-11	ukb-b-4323	151059	rs10495976	-0.00816036	0.00356749	0.0221713	Morning/evening person -> Attempted fluid intelligence	Morning/evening person (chronotype) || id:ukb-a-11	Attempted fluid intelligence (FI) test. || id:ukb-b-4323	-0.00805062	0.00351511	-0.0149402	-0.001161	-0.0151526	-0.00116807	FALSE
Morning/evening person (chronotype) || id:ukb-a-11	Attempted fluid intelligence (FI) test. || id:ukb-b-4323	ukb-a-11	ukb-b-4323	151059	rs10520176	-0.00781042	0.00359511	0.0298171	Morning/evening person -> Attempted fluid intelligence	Morning/evening person (chronotype) || id:ukb-a-11	Attempted fluid intelligence (FI) test. || id:ukb-b-4323	-0.00805062	0.00351511	-0.0149402	-0.001161	-0.0148568	-0.000764004	FALSE
Morning/evening person (chronotype) || id:ukb-a-11	Attempted fluid intelligence (FI) test. || id:ukb-b-4323	ukb-a-11	ukb-b-4323	151059	rs1067404	-0.00761091	0.00355828	0.0324413	Morning/evening person -> Attempted fluid intelligence	Morning/evening person (chronotype) || id:ukb-a-11	Attempted fluid intelligence (FI) test. || id:ukb-b-4323	-0.00805062	0.00351511	-0.0149402	-0.001161	-0.0145851	-0.000636684	FALSE
Morning/evening person (chronotype) || id:ukb-a-11	Attempted fluid intelligence (FI) test. || id:ukb-b-4323	ukb-a-11	ukb-b-4323	151059	rs1107268	-0.007293	0.00348682	0.0364753	Morning/evening person -> Attempted fluid intelligence	Morning/evening person (chronotype) || id:ukb-a-11	Attempted fluid intelligence (FI) test. || id:ukb-b-4323	-0.00805062	0.00351511	-0.0149402	-0.001161	-0.0141272	-0.000458826	FALSE
Morning/evening person (chronotype) || id:ukb-a-11	Attempted fluid intelligence (FI) test. || id:ukb-b-4323	ukb-a-11	ukb-b-4323	151059	rs11181153	-0.00812912	0.00358205	0.0232437	Morning/evening person -> Attempted fluid intelligence	Morning/evening person (chronotype) || id:ukb-a-11	Attempted fluid intelligence (FI) test. || id:ukb-b-4323	-0.00805062	0.00351511	-0.0149402	-0.001161	-0.0151499	-0.00110831	FALSE
Morning/evening person (chronotype) || id:ukb-a-11	Attempted fluid intelligence (FI) test. || id:ukb-b-4323	ukb-a-11	ukb-b-4323	151059	rs11587758	-0.00783476	0.0035821	0.028728	Morning/evening person -> Attempted fluid intelligence	Morning/evening person (chronotype) || id:ukb-a-11	Attempted fluid intelligence (FI) test. || id:ukb-b-4323	-0.00805062	0.00351511	-0.0149402	-0.001161	-0.0148557	-0.000813849	FALSE
Morning/evening person (chronotype) || id:ukb-a-11	Attempted fluid intelligence (FI) test. || id:ukb-b-4323	ukb-a-11	ukb-b-4323	151059	rs11605297	-0.0080046	0.00357145	0.0250081	Morning/evening person -> Attempted fluid intelligence	Morning/evening person (chronotype) || id:ukb-a-11	Attempted fluid intelligence (FI) test. || id:ukb-b-4323	-0.00805062	0.00351511	-0.0149402	-0.001161	-0.0150046	-0.00100457	FALSE
Morning/evening person (chronotype) || id:ukb-a-11	Attempted fluid intelligence (FI) test. || id:ukb-b-4323	ukb-a-11	ukb-b-4323	151059	rs12040629	-0.00852672	0.00359829	0.0178044	Morning/evening person -> Attempted fluid intelligence	Morning/evening person (chronotype) || id:ukb-a-11	Attempted fluid intelligence (FI) test. || id:ukb-b-4323	-0.00805062	0.00351511	-0.0149402	-0.001161	-0.0155794	-0.00147408	FALSE
Morning/evening person (chronotype) || id:ukb-a-11	Attempted fluid intelligence (FI) test. || id:ukb-b-4323	ukb-a-11	ukb-b-4323	151059	rs12432176	-0.00839423	0.00355242	0.0181296	Morning/evening person -> Attempted fluid intelligence	Morning/evening person (chronotype) || id:ukb-a-11	Attempted fluid intelligence (FI) test. || id:ukb-b-4323	-0.00805062	0.00351511	-0.0149402	-0.001161	-0.015357	-0.00143148	FALSE
Morning/evening person (chronotype) || id:ukb-a-11	Attempted fluid intelligence (FI) test. || id:ukb-b-4323	ukb-a-11	ukb-b-4323	151059	rs12927162	-0.00778654	0.00358455	0.0298368	Morning/evening person -> Attempted fluid intelligence	Morning/evening person (chronotype) || id:ukb-a-11	Attempted fluid intelligence (FI) test. || id:ukb-b-4323	-0.00805062	0.00351511	-0.0149402	-0.001161	-0.0148123	-0.00076082	FALSE
Morning/evening person (chronotype) || id:ukb-a-11	Attempted fluid intelligence (FI) test. || id:ukb-b-4323	ukb-a-11	ukb-b-4323	151059	rs12949341	-0.00794993	0.00356637	0.0258047	Morning/evening person -> Attempted fluid intelligence	Morning/evening person (chronotype) || id:ukb-a-11	Attempted fluid intelligence (FI) test. || id:ukb-b-4323	-0.00805062	0.00351511	-0.0149402	-0.001161	-0.01494	-0.000959846	FALSE
Morning/evening person (chronotype) || id:ukb-a-11	Attempted fluid intelligence (FI) test. || id:ukb-b-4323	ukb-a-11	ukb-b-4323	151059	rs1296328	-0.00812005	0.00357594	0.0231624	Morning/evening person -> Attempted fluid intelligence	Morning/evening person (chronotype) || id:ukb-a-11	Attempted fluid intelligence (FI) test. || id:ukb-b-4323	-0.00805062	0.00351511	-0.0149402	-0.001161	-0.0151289	-0.00111121	FALSE
Morning/evening person (chronotype) || id:ukb-a-11	Attempted fluid intelligence (FI) test. || id:ukb-b-4323	ukb-a-11	ukb-b-4323	151059	rs13011556	-0.00858571	0.00352399	0.014836	Morning/evening person -> Attempted fluid intelligence	Morning/evening person (chronotype) || id:ukb-a-11	Attempted fluid intelligence (FI) test. || id:ukb-b-4323	-0.00805062	0.00351511	-0.0149402	-0.001161	-0.0154927	-0.00167868	FALSE
Morning/evening person (chronotype) || id:ukb-a-11	Attempted fluid intelligence (FI) test. || id:ukb-b-4323	ukb-a-11	ukb-b-4323	151059	rs13316611	-0.00781714	0.00356064	0.0281327	Morning/evening person -> Attempted fluid intelligence	Morning/evening person (chronotype) || id:ukb-a-11	Attempted fluid intelligence (FI) test. || id:ukb-b-4323	-0.00805062	0.00351511	-0.0149402	-0.001161	-0.014796	-0.000838284	FALSE
Morning/evening person (chronotype) || id:ukb-a-11	Attempted fluid intelligence (FI) test. || id:ukb-b-4323	ukb-a-11	ukb-b-4323	151059	rs139911	-0.00820293	0.00358568	0.0221556	Morning/evening person -> Attempted fluid intelligence	Morning/evening person (chronotype) || id:ukb-a-11	Attempted fluid intelligence (FI) test. || id:ukb-b-4323	-0.00805062	0.00351511	-0.0149402	-0.001161	-0.0152309	-0.00117499	FALSE
Morning/evening person (chronotype) || id:ukb-a-11	Attempted fluid intelligence (FI) test. || id:ukb-b-4323	ukb-a-11	ukb-b-4323	151059	rs1421085	-0.00830058	0.00360191	0.0211948	Morning/evening person -> Attempted fluid intelligence	Morning/evening person (chronotype) || id:ukb-a-11	Attempted fluid intelligence (FI) test. || id:ukb-b-4323	-0.00805062	0.00351511	-0.0149402	-0.001161	-0.0153603	-0.00124084	FALSE
Morning/evening person (chronotype) || id:ukb-a-11	Attempted fluid intelligence (FI) test. || id:ukb-b-4323	ukb-a-11	ukb-b-4323	151059	rs16881183	-0.00756043	0.00352227	0.031836	Morning/evening person -> Attempted fluid intelligence	Morning/evening person (chronotype) || id:ukb-a-11	Attempted fluid intelligence (FI) test. || id:ukb-b-4323	-0.00805062	0.00351511	-0.0149402	-0.001161	-0.0144641	-0.000656777	FALSE
Morning/evening person (chronotype) || id:ukb-a-11	Attempted fluid intelligence (FI) test. || id:ukb-b-4323	ukb-a-11	ukb-b-4323	151059	rs17416732	-0.00875856	0.00349166	0.0121273	Morning/evening person -> Attempted fluid intelligence	Morning/evening person (chronotype) || id:ukb-a-11	Attempted fluid intelligence (FI) test. || id:ukb-b-4323	-0.00805062	0.00351511	-0.0149402	-0.001161	-0.0156022	-0.00191489	FALSE
Morning/evening person (chronotype) || id:ukb-a-11	Attempted fluid intelligence (FI) test. || id:ukb-b-4323	ukb-a-11	ukb-b-4323	151059	rs17604349	-0.00805874	0.00357364	0.0241303	Morning/evening person -> Attempted fluid intelligence	Morning/evening person (chronotype) || id:ukb-a-11	Attempted fluid intelligence (FI) test. || id:ukb-b-4323	-0.00805062	0.00351511	-0.0149402	-0.001161	-0.0150631	-0.0010544	FALSE
Morning/evening person (chronotype) || id:ukb-a-11	Attempted fluid intelligence (FI) test. || id:ukb-b-4323	ukb-a-11	ukb-b-4323	151059	rs17716502	-0.0074049	0.00350412	0.0345839	Morning/evening person -> Attempted fluid intelligence	Morning/evening person (chronotype) || id:ukb-a-11	Attempted fluid intelligence (FI) test. || id:ukb-b-4323	-0.00805062	0.00351511	-0.0149402	-0.001161	-0.014273	-0.00053682	FALSE
Morning/evening person (chronotype) || id:ukb-a-11	Attempted fluid intelligence (FI) test. || id:ukb-b-4323	ukb-a-11	ukb-b-4323	151059	rs1958885	-0.00821175	0.00356242	0.0211608	Morning/evening person -> Attempted fluid intelligence	Morning/evening person (chronotype) || id:ukb-a-11	Attempted fluid intelligence (FI) test. || id:ukb-b-4323	-0.00805062	0.00351511	-0.0149402	-0.001161	-0.0151941	-0.00122941	FALSE
Morning/evening person (chronotype) || id:ukb-a-11	Attempted fluid intelligence (FI) test. || id:ukb-b-4323	ukb-a-11	ukb-b-4323	151059	rs2125109	-0.00820911	0.00356734	0.0213811	Morning/evening person -> Attempted fluid intelligence	Morning/evening person (chronotype) || id:ukb-a-11	Attempted fluid intelligence (FI) test. || id:ukb-b-4323	-0.00805062	0.00351511	-0.0149402	-0.001161	-0.0152011	-0.00121713	FALSE
Morning/evening person (chronotype) || id:ukb-a-11	Attempted fluid intelligence (FI) test. || id:ukb-b-4323	ukb-a-11	ukb-b-4323	151059	rs2232839	-0.00776042	0.00356473	0.0294805	Morning/evening person -> Attempted fluid intelligence	Morning/evening person (chronotype) || id:ukb-a-11	Attempted fluid intelligence (FI) test. || id:ukb-b-4323	-0.00805062	0.00351511	-0.0149402	-0.001161	-0.0147473	-0.000773551	FALSE
Morning/evening person (chronotype) || id:ukb-a-11	Attempted fluid intelligence (FI) test. || id:ukb-b-4323	ukb-a-11	ukb-b-4323	151059	rs2239626	-0.0085037	0.00354036	0.0163088	Morning/evening person -> Attempted fluid intelligence	Morning/evening person (chronotype) || id:ukb-a-11	Attempted fluid intelligence (FI) test. || id:ukb-b-4323	-0.00805062	0.00351511	-0.0149402	-0.001161	-0.0154428	-0.00156459	FALSE
Morning/evening person (chronotype) || id:ukb-a-11	Attempted fluid intelligence (FI) test. || id:ukb-b-4323	ukb-a-11	ukb-b-4323	151059	rs2322000	-0.00791019	0.00356794	0.0266216	Morning/evening person -> Attempted fluid intelligence	Morning/evening person (chronotype) || id:ukb-a-11	Attempted fluid intelligence (FI) test. || id:ukb-b-4323	-0.00805062	0.00351511	-0.0149402	-0.001161	-0.0149033	-0.000917038	FALSE
Morning/evening person (chronotype) || id:ukb-a-11	Attempted fluid intelligence (FI) test. || id:ukb-b-4323	ukb-a-11	ukb-b-4323	151059	rs2364972	-0.00863895	0.00349302	0.0133908	Morning/evening person -> Attempted fluid intelligence	Morning/evening person (chronotype) || id:ukb-a-11	Attempted fluid intelligence (FI) test. || id:ukb-b-4323	-0.00805062	0.00351511	-0.0149402	-0.001161	-0.0154853	-0.00179263	FALSE
Morning/evening person (chronotype) || id:ukb-a-11	Attempted fluid intelligence (FI) test. || id:ukb-b-4323	ukb-a-11	ukb-b-4323	151059	rs2653349	-0.00857447	0.00358599	0.0167978	Morning/evening person -> Attempted fluid intelligence	Morning/evening person (chronotype) || id:ukb-a-11	Attempted fluid intelligence (FI) test. || id:ukb-b-4323	-0.00805062	0.00351511	-0.0149402	-0.001161	-0.015603	-0.00154593	FALSE
Morning/evening person (chronotype) || id:ukb-a-11	Attempted fluid intelligence (FI) test. || id:ukb-b-4323	ukb-a-11	ukb-b-4323	151059	rs2762088	-0.00773745	0.00354663	0.0291366	Morning/evening person -> Attempted fluid intelligence	Morning/evening person (chronotype) || id:ukb-a-11	Attempted fluid intelligence (FI) test. || id:ukb-b-4323	-0.00805062	0.00351511	-0.0149402	-0.001161	-0.0146889	-0.000786051	FALSE
Morning/evening person (chronotype) || id:ukb-a-11	Attempted fluid intelligence (FI) test. || id:ukb-b-4323	ukb-a-11	ukb-b-4323	151059	rs2971970	-0.00772483	0.00355003	0.0295561	Morning/evening person -> Attempted fluid intelligence	Morning/evening person (chronotype) || id:ukb-a-11	Attempted fluid intelligence (FI) test. || id:ukb-b-4323	-0.00805062	0.00351511	-0.0149402	-0.001161	-0.0146829	-0.000766768	FALSE
Morning/evening person (chronotype) || id:ukb-a-11	Attempted fluid intelligence (FI) test. || id:ukb-b-4323	ukb-a-11	ukb-b-4323	151059	rs304136	-0.00718415	0.00349286	0.0397046	Morning/evening person -> Attempted fluid intelligence	Morning/evening person (chronotype) || id:ukb-a-11	Attempted fluid intelligence (FI) test. || id:ukb-b-4323	-0.00805062	0.00351511	-0.0149402	-0.001161	-0.0140302	-0.000338142	FALSE
Morning/evening person (chronotype) || id:ukb-a-11	Attempted fluid intelligence (FI) test. || id:ukb-b-4323	ukb-a-11	ukb-b-4323	151059	rs4527088	-0.00834284	0.00357061	0.0194638	Morning/evening person -> Attempted fluid intelligence	Morning/evening person (chronotype) || id:ukb-a-11	Attempted fluid intelligence (FI) test. || id:ukb-b-4323	-0.00805062	0.00351511	-0.0149402	-0.001161	-0.0153412	-0.00134443	FALSE
Morning/evening person (chronotype) || id:ukb-a-11	Attempted fluid intelligence (FI) test. || id:ukb-b-4323	ukb-a-11	ukb-b-4323	151059	rs4729303	-0.00806231	0.00358131	0.0243717	Morning/evening person -> Attempted fluid intelligence	Morning/evening person (chronotype) || id:ukb-a-11	Attempted fluid intelligence (FI) test. || id:ukb-b-4323	-0.00805062	0.00351511	-0.0149402	-0.001161	-0.0150817	-0.00104294	FALSE
Morning/evening person (chronotype) || id:ukb-a-11	Attempted fluid intelligence (FI) test. || id:ukb-b-4323	ukb-a-11	ukb-b-4323	151059	rs4784655	-0.00838352	0.00354815	0.0181381	Morning/evening person -> Attempted fluid intelligence	Morning/evening person (chronotype) || id:ukb-a-11	Attempted fluid intelligence (FI) test. || id:ukb-b-4323	-0.00805062	0.00351511	-0.0149402	-0.001161	-0.0153379	-0.00142915	FALSE
Morning/evening person (chronotype) || id:ukb-a-11	Attempted fluid intelligence (FI) test. || id:ukb-b-4323	ukb-a-11	ukb-b-4323	151059	rs4899502	-0.0076975	0.00354117	0.0297265	Morning/evening person -> Attempted fluid intelligence	Morning/evening person (chronotype) || id:ukb-a-11	Attempted fluid intelligence (FI) test. || id:ukb-b-4323	-0.00805062	0.00351511	-0.0149402	-0.001161	-0.0146382	-0.000756805	FALSE
Morning/evening person (chronotype) || id:ukb-a-11	Attempted fluid intelligence (FI) test. || id:ukb-b-4323	ukb-a-11	ukb-b-4323	151059	rs56265640	-0.00848503	0.0035365	0.0164276	Morning/evening person -> Attempted fluid intelligence	Morning/evening person (chronotype) || id:ukb-a-11	Attempted fluid intelligence (FI) test. || id:ukb-b-4323	-0.00805062	0.00351511	-0.0149402	-0.001161	-0.0154166	-0.00155349	FALSE
Morning/evening person (chronotype) || id:ukb-a-11	Attempted fluid intelligence (FI) test. || id:ukb-b-4323	ukb-a-11	ukb-b-4323	151059	rs6131942	-0.00817881	0.00356466	0.0217667	Morning/evening person -> Attempted fluid intelligence	Morning/evening person (chronotype) || id:ukb-a-11	Attempted fluid intelligence (FI) test. || id:ukb-b-4323	-0.00805062	0.00351511	-0.0149402	-0.001161	-0.0151656	-0.00119208	FALSE
Morning/evening person (chronotype) || id:ukb-a-11	Attempted fluid intelligence (FI) test. || id:ukb-b-4323	ukb-a-11	ukb-b-4323	151059	rs61770703	-0.0074541	0.00350202	0.0332947	Morning/evening person -> Attempted fluid intelligence	Morning/evening person (chronotype) || id:ukb-a-11	Attempted fluid intelligence (FI) test. || id:ukb-b-4323	-0.00805062	0.00351511	-0.0149402	-0.001161	-0.0143181	-0.000590131	FALSE
Morning/evening person (chronotype) || id:ukb-a-11	Attempted fluid intelligence (FI) test. || id:ukb-b-4323	ukb-a-11	ukb-b-4323	151059	rs62082401	-0.00832887	0.00357352	0.019768	Morning/evening person -> Attempted fluid intelligence	Morning/evening person (chronotype) || id:ukb-a-11	Attempted fluid intelligence (FI) test. || id:ukb-b-4323	-0.00805062	0.00351511	-0.0149402	-0.001161	-0.015333	-0.00132478	FALSE
Morning/evening person (chronotype) || id:ukb-a-11	Attempted fluid intelligence (FI) test. || id:ukb-b-4323	ukb-a-11	ukb-b-4323	151059	rs6477309	-0.00813933	0.00356669	0.0224869	Morning/evening person -> Attempted fluid intelligence	Morning/evening person (chronotype) || id:ukb-a-11	Attempted fluid intelligence (FI) test. || id:ukb-b-4323	-0.00805062	0.00351511	-0.0149402	-0.001161	-0.01513	-0.00114862	FALSE
Morning/evening person (chronotype) || id:ukb-a-11	Attempted fluid intelligence (FI) test. || id:ukb-b-4323	ukb-a-11	ukb-b-4323	151059	rs66710942	-0.00740675	0.00349624	0.0341333	Morning/evening person -> Attempted fluid intelligence	Morning/evening person (chronotype) || id:ukb-a-11	Attempted fluid intelligence (FI) test. || id:ukb-b-4323	-0.00805062	0.00351511	-0.0149402	-0.001161	-0.0142594	-0.000554129	FALSE
Morning/evening person (chronotype) || id:ukb-a-11	Attempted fluid intelligence (FI) test. || id:ukb-b-4323	ukb-a-11	ukb-b-4323	151059	rs67988891	-0.00808979	0.00358075	0.0238681	Morning/evening person -> Attempted fluid intelligence	Morning/evening person (chronotype) || id:ukb-a-11	Attempted fluid intelligence (FI) test. || id:ukb-b-4323	-0.00805062	0.00351511	-0.0149402	-0.001161	-0.0151081	-0.00107152	FALSE
Morning/evening person (chronotype) || id:ukb-a-11	Attempted fluid intelligence (FI) test. || id:ukb-b-4323	ukb-a-11	ukb-b-4323	151059	rs6846730	-0.00817934	0.00356407	0.0217363	Morning/evening person -> Attempted fluid intelligence	Morning/evening person (chronotype) || id:ukb-a-11	Attempted fluid intelligence (FI) test. || id:ukb-b-4323	-0.00805062	0.00351511	-0.0149402	-0.001161	-0.0151649	-0.00119376	FALSE
Morning/evening person (chronotype) || id:ukb-a-11	Attempted fluid intelligence (FI) test. || id:ukb-b-4323	ukb-a-11	ukb-b-4323	151059	rs6967481	-0.0084792	0.00356099	0.0172594	Morning/evening person -> Attempted fluid intelligence	Morning/evening person (chronotype) || id:ukb-a-11	Attempted fluid intelligence (FI) test. || id:ukb-b-4323	-0.00805062	0.00351511	-0.0149402	-0.001161	-0.0154587	-0.00149965	FALSE
Morning/evening person (chronotype) || id:ukb-a-11	Attempted fluid intelligence (FI) test. || id:ukb-b-4323	ukb-a-11	ukb-b-4323	151059	rs72720396	-0.00845627	0.00356818	0.0177924	Morning/evening person -> Attempted fluid intelligence	Morning/evening person (chronotype) || id:ukb-a-11	Attempted fluid intelligence (FI) test. || id:ukb-b-4323	-0.00805062	0.00351511	-0.0149402	-0.001161	-0.0154499	-0.00146263	FALSE
Morning/evening person (chronotype) || id:ukb-a-11	Attempted fluid intelligence (FI) test. || id:ukb-b-4323	ukb-a-11	ukb-b-4323	151059	rs7302062	-0.00828793	0.00355722	0.0198121	Morning/evening person -> Attempted fluid intelligence	Morning/evening person (chronotype) || id:ukb-a-11	Attempted fluid intelligence (FI) test. || id:ukb-b-4323	-0.00805062	0.00351511	-0.0149402	-0.001161	-0.0152601	-0.00131577	FALSE
Morning/evening person (chronotype) || id:ukb-a-11	Attempted fluid intelligence (FI) test. || id:ukb-b-4323	ukb-a-11	ukb-b-4323	151059	rs7308565	-0.00795184	0.00357117	0.0259686	Morning/evening person -> Attempted fluid intelligence	Morning/evening person (chronotype) || id:ukb-a-11	Attempted fluid intelligence (FI) test. || id:ukb-b-4323	-0.00805062	0.00351511	-0.0149402	-0.001161	-0.0149513	-0.00095236	FALSE
Morning/evening person (chronotype) || id:ukb-a-11	Attempted fluid intelligence (FI) test. || id:ukb-b-4323	ukb-a-11	ukb-b-4323	151059	rs7313852	-0.00832099	0.00360002	0.0208122	Morning/evening person -> Attempted fluid intelligence	Morning/evening person (chronotype) || id:ukb-a-11	Attempted fluid intelligence (FI) test. || id:ukb-b-4323	-0.00805062	0.00351511	-0.0149402	-0.001161	-0.015377	-0.00126495	FALSE
Morning/evening person (chronotype) || id:ukb-a-11	Attempted fluid intelligence (FI) test. || id:ukb-b-4323	ukb-a-11	ukb-b-4323	151059	rs73208536	-0.00721998	0.00349111	0.0386302	Morning/evening person -> Attempted fluid intelligence	Morning/evening person (chronotype) || id:ukb-a-11	Attempted fluid intelligence (FI) test. || id:ukb-b-4323	-0.00805062	0.00351511	-0.0149402	-0.001161	-0.0140626	-0.000377406	FALSE
Morning/evening person (chronotype) || id:ukb-a-11	Attempted fluid intelligence (FI) test. || id:ukb-b-4323	ukb-a-11	ukb-b-4323	151059	rs778147	-0.00824066	0.00356709	0.0208777	Morning/evening person -> Attempted fluid intelligence	Morning/evening person (chronotype) || id:ukb-a-11	Attempted fluid intelligence (FI) test. || id:ukb-b-4323	-0.00805062	0.00351511	-0.0149402	-0.001161	-0.0152322	-0.00124916	FALSE
Morning/evening person (chronotype) || id:ukb-a-11	Attempted fluid intelligence (FI) test. || id:ukb-b-4323	ukb-a-11	ukb-b-4323	151059	rs7783012	-0.00827829	0.00355959	0.0200381	Morning/evening person -> Attempted fluid intelligence	Morning/evening person (chronotype) || id:ukb-a-11	Attempted fluid intelligence (FI) test. || id:ukb-b-4323	-0.00805062	0.00351511	-0.0149402	-0.001161	-0.0152551	-0.00130151	FALSE
Morning/evening person (chronotype) || id:ukb-a-11	Attempted fluid intelligence (FI) test. || id:ukb-b-4323	ukb-a-11	ukb-b-4323	151059	rs850894	-0.0073352	0.00348702	0.0354156	Morning/evening person -> Attempted fluid intelligence	Morning/evening person (chronotype) || id:ukb-a-11	Attempted fluid intelligence (FI) test. || id:ukb-b-4323	-0.00805062	0.00351511	-0.0149402	-0.001161	-0.0141698	-0.000500647	FALSE
Morning/evening person (chronotype) || id:ukb-a-11	Attempted fluid intelligence (FI) test. || id:ukb-b-4323	ukb-a-11	ukb-b-4323	151059	rs9348050	-0.00732199	0.00348912	0.0358594	Morning/evening person -> Attempted fluid intelligence	Morning/evening person (chronotype) || id:ukb-a-11	Attempted fluid intelligence (FI) test. || id:ukb-b-4323	-0.00805062	0.00351511	-0.0149402	-0.001161	-0.0141607	-0.000483309	FALSE
Morning/evening person (chronotype) || id:ukb-a-11	Attempted fluid intelligence (FI) test. || id:ukb-b-4323	ukb-a-11	ukb-b-4323	151059	rs9381812	-0.00857189	0.00353826	0.0154086	Morning/evening person -> Attempted fluid intelligence	Morning/evening person (chronotype) || id:ukb-a-11	Attempted fluid intelligence (FI) test. || id:ukb-b-4323	-0.00805062	0.00351511	-0.0149402	-0.001161	-0.0155069	-0.0016369	FALSE
Morning/evening person (chronotype) || id:ukb-a-11	Attempted fluid intelligence (FI) test. || id:ukb-b-4323	ukb-a-11	ukb-b-4323	151059	rs9831488	-0.00848558	0.00355221	0.0169027	Morning/evening person -> Attempted fluid intelligence	Morning/evening person (chronotype) || id:ukb-a-11	Attempted fluid intelligence (FI) test. || id:ukb-b-4323	-0.00805062	0.00351511	-0.0149402	-0.001161	-0.0154479	-0.00152325	FALSE
Morning/evening person (chronotype) || id:ukb-a-11	Attempted fluid intelligence (FI) test. || id:ukb-b-4323	ukb-a-11	ukb-b-4323	151059	rs9964420	-0.00826217	0.00358786	0.0212896	Morning/evening person -> Attempted fluid intelligence	Morning/evening person (chronotype) || id:ukb-a-11	Attempted fluid intelligence (FI) test. || id:ukb-b-4323	-0.00805062	0.00351511	-0.0149402	-0.001161	-0.0152944	-0.00122995	FALSE
Morning/evening person (chronotype) || id:ukb-a-11	Attempted fluid intelligence (FI) test. || id:ukb-b-4323	ukb-a-11	ukb-b-4323	151059	rs9987253	-0.00921465	0.00349379	0.0083535	Morning/evening person -> Attempted fluid intelligence	Morning/evening person (chronotype) || id:ukb-a-11	Attempted fluid intelligence (FI) test. || id:ukb-b-4323	-0.00805062	0.00351511	-0.0149402	-0.001161	-0.0160625	-0.00236682	FALSE
Morning/evening person (chronotype) || id:ukb-a-11	Attempted fluid intelligence (FI) test. || id:ukb-b-4323	ukb-a-11	ukb-b-4323	151059	All	-0.00805062	0.00351511	0.0220045	Morning/evening person -> Attempted fluid intelligence	Morning/evening person (chronotype) || id:ukb-a-11	Attempted fluid intelligence (FI) test. || id:ukb-b-4323	-0.00805062	0.00351511	-0.0149402	-0.001161	-0.0149402	-0.001161	FALSE
Sleeplessness / insomnia || id:ukb-a-13	Number of fluid intelligence questions attempted within time limit || id:ukb-b-2988	ukb-a-13	ukb-b-2988	149051	rs10087341	-0.325062	0.160648	0.0430275	Sleeplessness / insomnia -> Number of fluid intelligence questions attempted within time limit	Sleeplessness / insomnia || id:ukb-a-13	Number of fluid intelligence questions attempted within time limit || id:ukb-b-2988	-0.333444	0.155159	-0.637556	-0.0293332	-0.639931	-0.010192	FALSE
Sleeplessness / insomnia || id:ukb-a-13	Number of fluid intelligence questions attempted within time limit || id:ukb-b-2988	ukb-a-13	ukb-b-2988	149051	rs10156602	-0.332106	0.160397	0.0384025	Sleeplessness / insomnia -> Number of fluid intelligence questions attempted within time limit	Sleeplessness / insomnia || id:ukb-a-13	Number of fluid intelligence questions attempted within time limit || id:ukb-b-2988	-0.333444	0.155159	-0.637556	-0.0293332	-0.646484	-0.017729	FALSE
Sleeplessness / insomnia || id:ukb-a-13	Number of fluid intelligence questions attempted within time limit || id:ukb-b-2988	ukb-a-13	ukb-b-2988	149051	rs11152363	-0.343934	0.160728	0.0323669	Sleeplessness / insomnia -> Number of fluid intelligence questions attempted within time limit	Sleeplessness / insomnia || id:ukb-a-13	Number of fluid intelligence questions attempted within time limit || id:ukb-b-2988	-0.333444	0.155159	-0.637556	-0.0293332	-0.658961	-0.0289069	FALSE
Sleeplessness / insomnia || id:ukb-a-13	Number of fluid intelligence questions attempted within time limit || id:ukb-b-2988	ukb-a-13	ukb-b-2988	149051	rs113851554	-0.333261	0.170095	0.0500825	Sleeplessness / insomnia -> Number of fluid intelligence questions attempted within time limit	Sleeplessness / insomnia || id:ukb-a-13	Number of fluid intelligence questions attempted within time limit || id:ukb-b-2988	-0.333444	0.155159	-0.637556	-0.0293332	-0.666648	0.000126128	FALSE
Sleeplessness / insomnia || id:ukb-a-13	Number of fluid intelligence questions attempted within time limit || id:ukb-b-2988	ukb-a-13	ukb-b-2988	149051	rs11635495	-0.364714	0.156223	0.0195658	Sleeplessness / insomnia -> Number of fluid intelligence questions attempted within time limit	Sleeplessness / insomnia || id:ukb-a-13	Number of fluid intelligence questions attempted within time limit || id:ukb-b-2988	-0.333444	0.155159	-0.637556	-0.0293332	-0.670912	-0.0585167	FALSE
Sleeplessness / insomnia || id:ukb-a-13	Number of fluid intelligence questions attempted within time limit || id:ukb-b-2988	ukb-a-13	ukb-b-2988	149051	rs11804386	-0.35756	0.157799	0.0234566	Sleeplessness / insomnia -> Number of fluid intelligence questions attempted within time limit	Sleeplessness / insomnia || id:ukb-a-13	Number of fluid intelligence questions attempted within time limit || id:ukb-b-2988	-0.333444	0.155159	-0.637556	-0.0293332	-0.666846	-0.0482732	FALSE
Sleeplessness / insomnia || id:ukb-a-13	Number of fluid intelligence questions attempted within time limit || id:ukb-b-2988	ukb-a-13	ukb-b-2988	149051	rs13186678	-0.321629	0.160097	0.0445415	Sleeplessness / insomnia -> Number of fluid intelligence questions attempted within time limit	Sleeplessness / insomnia || id:ukb-a-13	Number of fluid intelligence questions attempted within time limit || id:ukb-b-2988	-0.333444	0.155159	-0.637556	-0.0293332	-0.63542	-0.00783811	FALSE
Sleeplessness / insomnia || id:ukb-a-13	Number of fluid intelligence questions attempted within time limit || id:ukb-b-2988	ukb-a-13	ukb-b-2988	149051	rs1547630	-0.341616	0.160213	0.0329852	Sleeplessness / insomnia -> Number of fluid intelligence questions attempted within time limit	Sleeplessness / insomnia || id:ukb-a-13	Number of fluid intelligence questions attempted within time limit || id:ukb-b-2988	-0.333444	0.155159	-0.637556	-0.0293332	-0.655634	-0.0275989	FALSE
Sleeplessness / insomnia || id:ukb-a-13	Number of fluid intelligence questions attempted within time limit || id:ukb-b-2988	ukb-a-13	ukb-b-2988	149051	rs1592757	-0.357368	0.158157	0.0238473	Sleeplessness / insomnia -> Number of fluid intelligence questions attempted within time limit	Sleeplessness / insomnia || id:ukb-a-13	Number of fluid intelligence questions attempted within time limit || id:ukb-b-2988	-0.333444	0.155159	-0.637556	-0.0293332	-0.667356	-0.0473807	FALSE
Sleeplessness / insomnia || id:ukb-a-13	Number of fluid intelligence questions attempted within time limit || id:ukb-b-2988	ukb-a-13	ukb-b-2988	149051	rs17879819	-0.304112	0.157163	0.0529886	Sleeplessness / insomnia -> Number of fluid intelligence questions attempted within time limit	Sleeplessness / insomnia || id:ukb-a-13	Number of fluid intelligence questions attempted within time limit || id:ukb-b-2988	-0.333444	0.155159	-0.637556	-0.0293332	-0.612151	0.00392693	FALSE
Sleeplessness / insomnia || id:ukb-a-13	Number of fluid intelligence questions attempted within time limit || id:ukb-b-2988	ukb-a-13	ukb-b-2988	149051	rs1925501	-0.322727	0.159993	0.0436815	Sleeplessness / insomnia -> Number of fluid intelligence questions attempted within time limit	Sleeplessness / insomnia || id:ukb-a-13	Number of fluid intelligence questions attempted within time limit || id:ukb-b-2988	-0.333444	0.155159	-0.637556	-0.0293332	-0.636313	-0.00914113	FALSE
Sleeplessness / insomnia || id:ukb-a-13	Number of fluid intelligence questions attempted within time limit || id:ukb-b-2988	ukb-a-13	ukb-b-2988	149051	rs2132083	-0.323869	0.159928	0.042858	Sleeplessness / insomnia -> Number of fluid intelligence questions attempted within time limit	Sleeplessness / insomnia || id:ukb-a-13	Number of fluid intelligence questions attempted within time limit || id:ukb-b-2988	-0.333444	0.155159	-0.637556	-0.0293332	-0.637327	-0.0104099	FALSE
Sleeplessness / insomnia || id:ukb-a-13	Number of fluid intelligence questions attempted within time limit || id:ukb-b-2988	ukb-a-13	ukb-b-2988	149051	rs224071	-0.319365	0.159541	0.0453086	Sleeplessness / insomnia -> Number of fluid intelligence questions attempted within time limit	Sleeplessness / insomnia || id:ukb-a-13	Number of fluid intelligence questions attempted within time limit || id:ukb-b-2988	-0.333444	0.155159	-0.637556	-0.0293332	-0.632065	-0.00666527	FALSE
Sleeplessness / insomnia || id:ukb-a-13	Number of fluid intelligence questions attempted within time limit || id:ukb-b-2988	ukb-a-13	ukb-b-2988	149051	rs2863957	-0.349339	0.160069	0.0290786	Sleeplessness / insomnia -> Number of fluid intelligence questions attempted within time limit	Sleeplessness / insomnia || id:ukb-a-13	Number of fluid intelligence questions attempted within time limit || id:ukb-b-2988	-0.333444	0.155159	-0.637556	-0.0293332	-0.663075	-0.0356026	FALSE
Sleeplessness / insomnia || id:ukb-a-13	Number of fluid intelligence questions attempted within time limit || id:ukb-b-2988	ukb-a-13	ukb-b-2988	149051	rs2956278	-0.344817	0.159901	0.0310487	Sleeplessness / insomnia -> Number of fluid intelligence questions attempted within time limit	Sleeplessness / insomnia || id:ukb-a-13	Number of fluid intelligence questions attempted within time limit || id:ukb-b-2988	-0.333444	0.155159	-0.637556	-0.0293332	-0.658223	-0.0314122	FALSE
Sleeplessness / insomnia || id:ukb-a-13	Number of fluid intelligence questions attempted within time limit || id:ukb-b-2988	ukb-a-13	ukb-b-2988	149051	rs324017	-0.421738	0.132385	0.00144404	Sleeplessness / insomnia -> Number of fluid intelligence questions attempted within time limit	Sleeplessness / insomnia || id:ukb-a-13	Number of fluid intelligence questions attempted within time limit || id:ukb-b-2988	-0.333444	0.155159	-0.637556	-0.0293332	-0.681213	-0.162264	FALSE
Sleeplessness / insomnia || id:ukb-a-13	Number of fluid intelligence questions attempted within time limit || id:ukb-b-2988	ukb-a-13	ukb-b-2988	149051	rs3808937	-0.307461	0.159427	0.0537878	Sleeplessness / insomnia -> Number of fluid intelligence questions attempted within time limit	Sleeplessness / insomnia || id:ukb-a-13	Number of fluid intelligence questions attempted within time limit || id:ukb-b-2988	-0.333444	0.155159	-0.637556	-0.0293332	-0.619938	0.00501527	FALSE
Sleeplessness / insomnia || id:ukb-a-13	Number of fluid intelligence questions attempted within time limit || id:ukb-b-2988	ukb-a-13	ukb-b-2988	149051	rs3817576	-0.32362	0.160364	0.0435882	Sleeplessness / insomnia -> Number of fluid intelligence questions attempted within time limit	Sleeplessness / insomnia || id:ukb-a-13	Number of fluid intelligence questions attempted within time limit || id:ukb-b-2988	-0.333444	0.155159	-0.637556	-0.0293332	-0.637934	-0.0093059	FALSE
Sleeplessness / insomnia || id:ukb-a-13	Number of fluid intelligence questions attempted within time limit || id:ukb-b-2988	ukb-a-13	ukb-b-2988	149051	rs4688760	-0.30683	0.158373	0.0526969	Sleeplessness / insomnia -> Number of fluid intelligence questions attempted within time limit	Sleeplessness / insomnia || id:ukb-a-13	Number of fluid intelligence questions attempted within time limit || id:ukb-b-2988	-0.333444	0.155159	-0.637556	-0.0293332	-0.617241	0.00357974	FALSE
Sleeplessness / insomnia || id:ukb-a-13	Number of fluid intelligence questions attempted within time limit || id:ukb-b-2988	ukb-a-13	ukb-b-2988	149051	rs4886140	-0.34391	0.160308	0.0319281	Sleeplessness / insomnia -> Number of fluid intelligence questions attempted within time limit	Sleeplessness / insomnia || id:ukb-a-13	Number of fluid intelligence questions attempted within time limit || id:ukb-b-2988	-0.333444	0.155159	-0.637556	-0.0293332	-0.658114	-0.0297065	FALSE
Sleeplessness / insomnia || id:ukb-a-13	Number of fluid intelligence questions attempted within time limit || id:ukb-b-2988	ukb-a-13	ukb-b-2988	149051	rs4943439	-0.330525	0.160593	0.039576	Sleeplessness / insomnia -> Number of fluid intelligence questions attempted within time limit	Sleeplessness / insomnia || id:ukb-a-13	Number of fluid intelligence questions attempted within time limit || id:ukb-b-2988	-0.333444	0.155159	-0.637556	-0.0293332	-0.645288	-0.0157619	FALSE
Sleeplessness / insomnia || id:ukb-a-13	Number of fluid intelligence questions attempted within time limit || id:ukb-b-2988	ukb-a-13	ukb-b-2988	149051	rs6561715	-0.395462	0.150192	0.00846252	Sleeplessness / insomnia -> Number of fluid intelligence questions attempted within time limit	Sleeplessness / insomnia || id:ukb-a-13	Number of fluid intelligence questions attempted within time limit || id:ukb-b-2988	-0.333444	0.155159	-0.637556	-0.0293332	-0.689839	-0.101085	FALSE
Sleeplessness / insomnia || id:ukb-a-13	Number of fluid intelligence questions attempted within time limit || id:ukb-b-2988	ukb-a-13	ukb-b-2988	149051	rs6690017	-0.342376	0.160043	0.0324135	Sleeplessness / insomnia -> Number of fluid intelligence questions attempted within time limit	Sleeplessness / insomnia || id:ukb-a-13	Number of fluid intelligence questions attempted within time limit || id:ukb-b-2988	-0.333444	0.155159	-0.637556	-0.0293332	-0.656061	-0.0286916	FALSE
Sleeplessness / insomnia || id:ukb-a-13	Number of fluid intelligence questions attempted within time limit || id:ukb-b-2988	ukb-a-13	ukb-b-2988	149051	rs6744461	-0.326276	0.160377	0.0419081	Sleeplessness / insomnia -> Number of fluid intelligence questions attempted within time limit	Sleeplessness / insomnia || id:ukb-a-13	Number of fluid intelligence questions attempted within time limit || id:ukb-b-2988	-0.333444	0.155159	-0.637556	-0.0293332	-0.640614	-0.0119372	FALSE
Sleeplessness / insomnia || id:ukb-a-13	Number of fluid intelligence questions attempted within time limit || id:ukb-b-2988	ukb-a-13	ukb-b-2988	149051	rs71373536	-0.264063	0.146652	0.0717639	Sleeplessness / insomnia -> Number of fluid intelligence questions attempted within time limit	Sleeplessness / insomnia || id:ukb-a-13	Number of fluid intelligence questions attempted within time limit || id:ukb-b-2988	-0.333444	0.155159	-0.637556	-0.0293332	-0.551501	0.0233744	FALSE
Sleeplessness / insomnia || id:ukb-a-13	Number of fluid intelligence questions attempted within time limit || id:ukb-b-2988	ukb-a-13	ukb-b-2988	149051	rs7572387	-0.318452	0.160167	0.0467837	Sleeplessness / insomnia -> Number of fluid intelligence questions attempted within time limit	Sleeplessness / insomnia || id:ukb-a-13	Number of fluid intelligence questions attempted within time limit || id:ukb-b-2988	-0.333444	0.155159	-0.637556	-0.0293332	-0.632378	-0.00452517	FALSE
Sleeplessness / insomnia || id:ukb-a-13	Number of fluid intelligence questions attempted within time limit || id:ukb-b-2988	ukb-a-13	ukb-b-2988	149051	rs9815484	-0.322642	0.160132	0.0439209	Sleeplessness / insomnia -> Number of fluid intelligence questions attempted within time limit	Sleeplessness / insomnia || id:ukb-a-13	Number of fluid intelligence questions attempted within time limit || id:ukb-b-2988	-0.333444	0.155159	-0.637556	-0.0293332	-0.636501	-0.00878237	FALSE
Sleeplessness / insomnia || id:ukb-a-13	Number of fluid intelligence questions attempted within time limit || id:ukb-b-2988	ukb-a-13	ukb-b-2988	149051	rs9878792	-0.291486	0.153227	0.0571307	Sleeplessness / insomnia -> Number of fluid intelligence questions attempted within time limit	Sleeplessness / insomnia || id:ukb-a-13	Number of fluid intelligence questions attempted within time limit || id:ukb-b-2988	-0.333444	0.155159	-0.637556	-0.0293332	-0.591811	0.0088398	FALSE
Sleeplessness / insomnia || id:ukb-a-13	Number of fluid intelligence questions attempted within time limit || id:ukb-b-2988	ukb-a-13	ukb-b-2988	149051	All	-0.333444	0.155159	0.0316302	Sleeplessness / insomnia -> Number of fluid intelligence questions attempted within time limit	Sleeplessness / insomnia || id:ukb-a-13	Number of fluid intelligence questions attempted within time limit || id:ukb-b-2988	-0.333444	0.155159	-0.637556	-0.0293332	-0.637556	-0.0293332	FALSE
Morning/evening person (chronotype) || id:ukb-a-11	Any parental history of Alzheimer's disease (Firth correction) || id:ebi-a-GCST90013921	ukb-a-11	ebi-a-GCST90013921	407089	rs10189912	0.106302	0.055033	0.0534077	Morning/evening person -> Any parental history of Alzheimer's disease	Morning/evening person (chronotype) || id:ukb-a-11	Any parental history of Alzheimer's disease (Firth correction) || id:ebi-a-GCST90013921	0.111295	0.0544045	0.0046623	0.217928	-0.00156242	0.214167	FALSE
Morning/evening person (chronotype) || id:ukb-a-11	Any parental history of Alzheimer's disease (Firth correction) || id:ebi-a-GCST90013921	ukb-a-11	ebi-a-GCST90013921	407089	rs10280205	0.105573	0.054632	0.0533056	Morning/evening person -> Any parental history of Alzheimer's disease	Morning/evening person (chronotype) || id:ukb-a-11	Any parental history of Alzheimer's disease (Firth correction) || id:ebi-a-GCST90013921	0.111295	0.0544045	0.0046623	0.217928	-0.00150581	0.212652	FALSE
Morning/evening person (chronotype) || id:ukb-a-11	Any parental history of Alzheimer's disease (Firth correction) || id:ebi-a-GCST90013921	ukb-a-11	ebi-a-GCST90013921	407089	rs10520176	0.10673	0.0552716	0.0534812	Morning/evening person -> Any parental history of Alzheimer's disease	Morning/evening person (chronotype) || id:ukb-a-11	Any parental history of Alzheimer's disease (Firth correction) || id:ebi-a-GCST90013921	0.111295	0.0544045	0.0046623	0.217928	-0.00160203	0.215063	FALSE
Morning/evening person (chronotype) || id:ukb-a-11	Any parental history of Alzheimer's disease (Firth correction) || id:ebi-a-GCST90013921	ukb-a-11	ebi-a-GCST90013921	407089	rs1067404	0.110015	0.0551768	0.0461672	Morning/evening person -> Any parental history of Alzheimer's disease	Morning/evening person (chronotype) || id:ukb-a-11	Any parental history of Alzheimer's disease (Firth correction) || id:ebi-a-GCST90013921	0.111295	0.0544045	0.0046623	0.217928	0.00186837	0.218161	FALSE
Morning/evening person (chronotype) || id:ukb-a-11	Any parental history of Alzheimer's disease (Firth correction) || id:ebi-a-GCST90013921	ukb-a-11	ebi-a-GCST90013921	407089	rs10825272	0.114354	0.054943	0.0374041	Morning/evening person -> Any parental history of Alzheimer's disease	Morning/evening person (chronotype) || id:ukb-a-11	Any parental history of Alzheimer's disease (Firth correction) || id:ebi-a-GCST90013921	0.111295	0.0544045	0.0046623	0.217928	0.00666598	0.222042	FALSE
Morning/evening person (chronotype) || id:ukb-a-11	Any parental history of Alzheimer's disease (Firth correction) || id:ebi-a-GCST90013921	ukb-a-11	ebi-a-GCST90013921	407089	rs11032362	0.11702	0.0546096	0.032126	Morning/evening person -> Any parental history of Alzheimer's disease	Morning/evening person (chronotype) || id:ukb-a-11	Any parental history of Alzheimer's disease (Firth correction) || id:ebi-a-GCST90013921	0.111295	0.0544045	0.0046623	0.217928	0.0099848	0.224055	FALSE
Morning/evening person (chronotype) || id:ukb-a-11	Any parental history of Alzheimer's disease (Firth correction) || id:ebi-a-GCST90013921	ukb-a-11	ebi-a-GCST90013921	407089	rs1107268	0.12084	0.0537439	0.0245482	Morning/evening person -> Any parental history of Alzheimer's disease	Morning/evening person (chronotype) || id:ukb-a-11	Any parental history of Alzheimer's disease (Firth correction) || id:ebi-a-GCST90013921	0.111295	0.0544045	0.0046623	0.217928	0.0155018	0.226178	FALSE
Morning/evening person (chronotype) || id:ukb-a-11	Any parental history of Alzheimer's disease (Firth correction) || id:ebi-a-GCST90013921	ukb-a-11	ebi-a-GCST90013921	407089	rs11181153	0.105904	0.0549597	0.053988	Morning/evening person -> Any parental history of Alzheimer's disease	Morning/evening person (chronotype) || id:ukb-a-11	Any parental history of Alzheimer's disease (Firth correction) || id:ebi-a-GCST90013921	0.111295	0.0544045	0.0046623	0.217928	-0.00181735	0.213625	FALSE
Morning/evening person (chronotype) || id:ukb-a-11	Any parental history of Alzheimer's disease (Firth correction) || id:ebi-a-GCST90013921	ukb-a-11	ebi-a-GCST90013921	407089	rs11218901	0.117151	0.054534	0.0316965	Morning/evening person -> Any parental history of Alzheimer's disease	Morning/evening person (chronotype) || id:ukb-a-11	Any parental history of Alzheimer's disease (Firth correction) || id:ebi-a-GCST90013921	0.111295	0.0544045	0.0046623	0.217928	0.0102643	0.224037	FALSE
Morning/evening person (chronotype) || id:ukb-a-11	Any parental history of Alzheimer's disease (Firth correction) || id:ebi-a-GCST90013921	ukb-a-11	ebi-a-GCST90013921	407089	rs113851554	0.110268	0.0550169	0.0450426	Morning/evening person -> Any parental history of Alzheimer's disease	Morning/evening person (chronotype) || id:ukb-a-11	Any parental history of Alzheimer's disease (Firth correction) || id:ebi-a-GCST90013921	0.111295	0.0544045	0.0046623	0.217928	0.00243487	0.218101	FALSE
Morning/evening person (chronotype) || id:ukb-a-11	Any parental history of Alzheimer's disease (Firth correction) || id:ebi-a-GCST90013921	ukb-a-11	ebi-a-GCST90013921	407089	rs11587758	0.111224	0.0552449	0.0440833	Morning/evening person -> Any parental history of Alzheimer's disease	Morning/evening person (chronotype) || id:ukb-a-11	Any parental history of Alzheimer's disease (Firth correction) || id:ebi-a-GCST90013921	0.111295	0.0544045	0.0046623	0.217928	0.00294441	0.219504	FALSE
Morning/evening person (chronotype) || id:ukb-a-11	Any parental history of Alzheimer's disease (Firth correction) || id:ebi-a-GCST90013921	ukb-a-11	ebi-a-GCST90013921	407089	rs11605297	0.103987	0.0544385	0.056112	Morning/evening person -> Any parental history of Alzheimer's disease	Morning/evening person (chronotype) || id:ukb-a-11	Any parental history of Alzheimer's disease (Firth correction) || id:ebi-a-GCST90013921	0.111295	0.0544045	0.0046623	0.217928	-0.00271297	0.210686	FALSE
Morning/evening person (chronotype) || id:ukb-a-11	Any parental history of Alzheimer's disease (Firth correction) || id:ebi-a-GCST90013921	ukb-a-11	ebi-a-GCST90013921	407089	rs117143374	0.112619	0.0550187	0.0406654	Morning/evening person -> Any parental history of Alzheimer's disease	Morning/evening person (chronotype) || id:ukb-a-11	Any parental history of Alzheimer's disease (Firth correction) || id:ebi-a-GCST90013921	0.111295	0.0544045	0.0046623	0.217928	0.00478251	0.220456	FALSE
Morning/evening person (chronotype) || id:ukb-a-11	Any parental history of Alzheimer's disease (Firth correction) || id:ebi-a-GCST90013921	ukb-a-11	ebi-a-GCST90013921	407089	rs1190652	0.109476	0.0549736	0.046434	Morning/evening person -> Any parental history of Alzheimer's disease	Morning/evening person (chronotype) || id:ukb-a-11	Any parental history of Alzheimer's disease (Firth correction) || id:ebi-a-GCST90013921	0.111295	0.0544045	0.0046623	0.217928	0.00172761	0.217224	FALSE
Morning/evening person (chronotype) || id:ukb-a-11	Any parental history of Alzheimer's disease (Firth correction) || id:ebi-a-GCST90013921	ukb-a-11	ebi-a-GCST90013921	407089	rs12040629	0.119626	0.0551598	0.0301038	Morning/evening person -> Any parental history of Alzheimer's disease	Morning/evening person (chronotype) || id:ukb-a-11	Any parental history of Alzheimer's disease (Firth correction) || id:ebi-a-GCST90013921	0.111295	0.0544045	0.0046623	0.217928	0.0115131	0.227739	FALSE
Morning/evening person (chronotype) || id:ukb-a-11	Any parental history of Alzheimer's disease (Firth correction) || id:ebi-a-GCST90013921	ukb-a-11	ebi-a-GCST90013921	407089	rs12140153	0.119817	0.0545041	0.0279269	Morning/evening person -> Any parental history of Alzheimer's disease	Morning/evening person (chronotype) || id:ukb-a-11	Any parental history of Alzheimer's disease (Firth correction) || id:ebi-a-GCST90013921	0.111295	0.0544045	0.0046623	0.217928	0.012989	0.226645	FALSE
Morning/evening person (chronotype) || id:ukb-a-11	Any parental history of Alzheimer's disease (Firth correction) || id:ebi-a-GCST90013921	ukb-a-11	ebi-a-GCST90013921	407089	rs12432176	0.112451	0.0550625	0.0411264	Morning/evening person -> Any parental history of Alzheimer's disease	Morning/evening person (chronotype) || id:ukb-a-11	Any parental history of Alzheimer's disease (Firth correction) || id:ebi-a-GCST90013921	0.111295	0.0544045	0.0046623	0.217928	0.00452908	0.220374	FALSE
Morning/evening person (chronotype) || id:ukb-a-11	Any parental history of Alzheimer's disease (Firth correction) || id:ebi-a-GCST90013921	ukb-a-11	ebi-a-GCST90013921	407089	rs12927162	0.109039	0.0552625	0.0484825	Morning/evening person -> Any parental history of Alzheimer's disease	Morning/evening person (chronotype) || id:ukb-a-11	Any parental history of Alzheimer's disease (Firth correction) || id:ebi-a-GCST90013921	0.111295	0.0544045	0.0046623	0.217928	0.000724766	0.217354	FALSE
Morning/evening person (chronotype) || id:ukb-a-11	Any parental history of Alzheimer's disease (Firth correction) || id:ebi-a-GCST90013921	ukb-a-11	ebi-a-GCST90013921	407089	rs12949341	0.115194	0.0548255	0.0356329	Morning/evening person -> Any parental history of Alzheimer's disease	Morning/evening person (chronotype) || id:ukb-a-11	Any parental history of Alzheimer's disease (Firth correction) || id:ebi-a-GCST90013921	0.111295	0.0544045	0.0046623	0.217928	0.00773545	0.222652	FALSE
Morning/evening person (chronotype) || id:ukb-a-11	Any parental history of Alzheimer's disease (Firth correction) || id:ebi-a-GCST90013921	ukb-a-11	ebi-a-GCST90013921	407089	rs1296328	0.110825	0.0551223	0.0443751	Morning/evening person -> Any parental history of Alzheimer's disease	Morning/evening person (chronotype) || id:ukb-a-11	Any parental history of Alzheimer's disease (Firth correction) || id:ebi-a-GCST90013921	0.111295	0.0544045	0.0046623	0.217928	0.00278535	0.218865	FALSE
Morning/evening person (chronotype) || id:ukb-a-11	Any parental history of Alzheimer's disease (Firth correction) || id:ebi-a-GCST90013921	ukb-a-11	ebi-a-GCST90013921	407089	rs13316611	0.111383	0.0550581	0.0430719	Morning/evening person -> Any parental history of Alzheimer's disease	Morning/evening person (chronotype) || id:ukb-a-11	Any parental history of Alzheimer's disease (Firth correction) || id:ebi-a-GCST90013921	0.111295	0.0544045	0.0046623	0.217928	0.00346932	0.219297	FALSE
Morning/evening person (chronotype) || id:ukb-a-11	Any parental history of Alzheimer's disease (Firth correction) || id:ebi-a-GCST90013921	ukb-a-11	ebi-a-GCST90013921	407089	rs139315125	0.108405	0.0553528	0.0501779	Morning/evening person -> Any parental history of Alzheimer's disease	Morning/evening person (chronotype) || id:ukb-a-11	Any parental history of Alzheimer's disease (Firth correction) || id:ebi-a-GCST90013921	0.111295	0.0544045	0.0046623	0.217928	-8.61041e-05	0.216897	FALSE
Morning/evening person (chronotype) || id:ukb-a-11	Any parental history of Alzheimer's disease (Firth correction) || id:ebi-a-GCST90013921	ukb-a-11	ebi-a-GCST90013921	407089	rs139911	0.106414	0.0550896	0.053403	Morning/evening person -> Any parental history of Alzheimer's disease	Morning/evening person (chronotype) || id:ukb-a-11	Any parental history of Alzheimer's disease (Firth correction) || id:ebi-a-GCST90013921	0.111295	0.0544045	0.0046623	0.217928	-0.00156192	0.214389	FALSE
Morning/evening person (chronotype) || id:ukb-a-11	Any parental history of Alzheimer's disease (Firth correction) || id:ebi-a-GCST90013921	ukb-a-11	ebi-a-GCST90013921	407089	rs1421085	0.119997	0.0550856	0.0293781	Morning/evening person -> Any parental history of Alzheimer's disease	Morning/evening person (chronotype) || id:ukb-a-11	Any parental history of Alzheimer's disease (Firth correction) || id:ebi-a-GCST90013921	0.111295	0.0544045	0.0046623	0.217928	0.0120293	0.227965	FALSE
Morning/evening person (chronotype) || id:ukb-a-11	Any parental history of Alzheimer's disease (Firth correction) || id:ebi-a-GCST90013921	ukb-a-11	ebi-a-GCST90013921	407089	rs16881183	0.113188	0.0549954	0.039578	Morning/evening person -> Any parental history of Alzheimer's disease	Morning/evening person (chronotype) || id:ukb-a-11	Any parental history of Alzheimer's disease (Firth correction) || id:ebi-a-GCST90013921	0.111295	0.0544045	0.0046623	0.217928	0.00539653	0.220979	FALSE
Morning/evening person (chronotype) || id:ukb-a-11	Any parental history of Alzheimer's disease (Firth correction) || id:ebi-a-GCST90013921	ukb-a-11	ebi-a-GCST90013921	407089	rs17416732	0.103739	0.0544304	0.0566632	Morning/evening person -> Any parental history of Alzheimer's disease	Morning/evening person (chronotype) || id:ukb-a-11	Any parental history of Alzheimer's disease (Firth correction) || id:ebi-a-GCST90013921	0.111295	0.0544045	0.0046623	0.217928	-0.00294471	0.210423	FALSE
Morning/evening person (chronotype) || id:ukb-a-11	Any parental history of Alzheimer's disease (Firth correction) || id:ebi-a-GCST90013921	ukb-a-11	ebi-a-GCST90013921	407089	rs17604349	0.126497	0.0524476	0.0158711	Morning/evening person -> Any parental history of Alzheimer's disease	Morning/evening person (chronotype) || id:ukb-a-11	Any parental history of Alzheimer's disease (Firth correction) || id:ebi-a-GCST90013921	0.111295	0.0544045	0.0046623	0.217928	0.0236993	0.229294	FALSE
Morning/evening person (chronotype) || id:ukb-a-11	Any parental history of Alzheimer's disease (Firth correction) || id:ebi-a-GCST90013921	ukb-a-11	ebi-a-GCST90013921	407089	rs17716502	0.121479	0.0539686	0.0243911	Morning/evening person -> Any parental history of Alzheimer's disease	Morning/evening person (chronotype) || id:ukb-a-11	Any parental history of Alzheimer's disease (Firth correction) || id:ebi-a-GCST90013921	0.111295	0.0544045	0.0046623	0.217928	0.0157001	0.227257	FALSE
Morning/evening person (chronotype) || id:ukb-a-11	Any parental history of Alzheimer's disease (Firth correction) || id:ebi-a-GCST90013921	ukb-a-11	ebi-a-GCST90013921	407089	rs1947198	0.102347	0.0539301	0.0577266	Morning/evening person -> Any parental history of Alzheimer's disease	Morning/evening person (chronotype) || id:ukb-a-11	Any parental history of Alzheimer's disease (Firth correction) || id:ebi-a-GCST90013921	0.111295	0.0544045	0.0046623	0.217928	-0.00335616	0.20805	FALSE
Morning/evening person (chronotype) || id:ukb-a-11	Any parental history of Alzheimer's disease (Firth correction) || id:ebi-a-GCST90013921	ukb-a-11	ebi-a-GCST90013921	407089	rs1958885	0.109975	0.0549984	0.0455423	Morning/evening person -> Any parental history of Alzheimer's disease	Morning/evening person (chronotype) || id:ukb-a-11	Any parental history of Alzheimer's disease (Firth correction) || id:ebi-a-GCST90013921	0.111295	0.0544045	0.0046623	0.217928	0.00217853	0.217772	FALSE
Morning/evening person (chronotype) || id:ukb-a-11	Any parental history of Alzheimer's disease (Firth correction) || id:ebi-a-GCST90013921	ukb-a-11	ebi-a-GCST90013921	407089	rs2125109	0.108089	0.0549494	0.0491762	Morning/evening person -> Any parental history of Alzheimer's disease	Morning/evening person (chronotype) || id:ukb-a-11	Any parental history of Alzheimer's disease (Firth correction) || id:ebi-a-GCST90013921	0.111295	0.0544045	0.0046623	0.217928	0.000387967	0.21579	FALSE
Morning/evening person (chronotype) || id:ukb-a-11	Any parental history of Alzheimer's disease (Firth correction) || id:ebi-a-GCST90013921	ukb-a-11	ebi-a-GCST90013921	407089	rs2232839	0.118278	0.0546648	0.0304875	Morning/evening person -> Any parental history of Alzheimer's disease	Morning/evening person (chronotype) || id:ukb-a-11	Any parental history of Alzheimer's disease (Firth correction) || id:ebi-a-GCST90013921	0.111295	0.0544045	0.0046623	0.217928	0.0111351	0.225421	FALSE
Morning/evening person (chronotype) || id:ukb-a-11	Any parental history of Alzheimer's disease (Firth correction) || id:ebi-a-GCST90013921	ukb-a-11	ebi-a-GCST90013921	407089	rs2239626	0.108829	0.055027	0.0479578	Morning/evening person -> Any parental history of Alzheimer's disease	Morning/evening person (chronotype) || id:ukb-a-11	Any parental history of Alzheimer's disease (Firth correction) || id:ebi-a-GCST90013921	0.111295	0.0544045	0.0046623	0.217928	0.000976322	0.216682	FALSE
Morning/evening person (chronotype) || id:ukb-a-11	Any parental history of Alzheimer's disease (Firth correction) || id:ebi-a-GCST90013921	ukb-a-11	ebi-a-GCST90013921	407089	rs228674	0.102132	0.054225	0.0596353	Morning/evening person -> Any parental history of Alzheimer's disease	Morning/evening person (chronotype) || id:ukb-a-11	Any parental history of Alzheimer's disease (Firth correction) || id:ebi-a-GCST90013921	0.111295	0.0544045	0.0046623	0.217928	-0.00414927	0.208413	FALSE
Morning/evening person (chronotype) || id:ukb-a-11	Any parental history of Alzheimer's disease (Firth correction) || id:ebi-a-GCST90013921	ukb-a-11	ebi-a-GCST90013921	407089	rs2364972	0.122121	0.0533469	0.0220688	Morning/evening person -> Any parental history of Alzheimer's disease	Morning/evening person (chronotype) || id:ukb-a-11	Any parental history of Alzheimer's disease (Firth correction) || id:ebi-a-GCST90013921	0.111295	0.0544045	0.0046623	0.217928	0.0175608	0.226681	FALSE
Morning/evening person (chronotype) || id:ukb-a-11	Any parental history of Alzheimer's disease (Firth correction) || id:ebi-a-GCST90013921	ukb-a-11	ebi-a-GCST90013921	407089	rs2653349	0.113006	0.055462	0.0415954	Morning/evening person -> Any parental history of Alzheimer's disease	Morning/evening person (chronotype) || id:ukb-a-11	Any parental history of Alzheimer's disease (Firth correction) || id:ebi-a-GCST90013921	0.111295	0.0544045	0.0046623	0.217928	0.00430084	0.221712	FALSE
Morning/evening person (chronotype) || id:ukb-a-11	Any parental history of Alzheimer's disease (Firth correction) || id:ebi-a-GCST90013921	ukb-a-11	ebi-a-GCST90013921	407089	rs2762088	0.115852	0.0547252	0.0342615	Morning/evening person -> Any parental history of Alzheimer's disease	Morning/evening person (chronotype) || id:ukb-a-11	Any parental history of Alzheimer's disease (Firth correction) || id:ebi-a-GCST90013921	0.111295	0.0544045	0.0046623	0.217928	0.00859077	0.223113	FALSE
Morning/evening person (chronotype) || id:ukb-a-11	Any parental history of Alzheimer's disease (Firth correction) || id:ebi-a-GCST90013921	ukb-a-11	ebi-a-GCST90013921	407089	rs28458909	0.104276	0.0550326	0.0581173	Morning/evening person -> Any parental history of Alzheimer's disease	Morning/evening person (chronotype) || id:ukb-a-11	Any parental history of Alzheimer's disease (Firth correction) || id:ebi-a-GCST90013921	0.111295	0.0544045	0.0046623	0.217928	-0.00358747	0.21214	FALSE
Morning/evening person (chronotype) || id:ukb-a-11	Any parental history of Alzheimer's disease (Firth correction) || id:ebi-a-GCST90013921	ukb-a-11	ebi-a-GCST90013921	407089	rs2971970	0.111187	0.055051	0.0434142	Morning/evening person -> Any parental history of Alzheimer's disease	Morning/evening person (chronotype) || id:ukb-a-11	Any parental history of Alzheimer's disease (Firth correction) || id:ebi-a-GCST90013921	0.111295	0.0544045	0.0046623	0.217928	0.0032867	0.219087	FALSE
Morning/evening person (chronotype) || id:ukb-a-11	Any parental history of Alzheimer's disease (Firth correction) || id:ebi-a-GCST90013921	ukb-a-11	ebi-a-GCST90013921	407089	rs304136	0.115979	0.0548564	0.0344959	Morning/evening person -> Any parental history of Alzheimer's disease	Morning/evening person (chronotype) || id:ukb-a-11	Any parental history of Alzheimer's disease (Firth correction) || id:ebi-a-GCST90013921	0.111295	0.0544045	0.0046623	0.217928	0.00846032	0.223497	FALSE
Morning/evening person (chronotype) || id:ukb-a-11	Any parental history of Alzheimer's disease (Firth correction) || id:ebi-a-GCST90013921	ukb-a-11	ebi-a-GCST90013921	407089	rs4527088	0.111797	0.0551772	0.0427508	Morning/evening person -> Any parental history of Alzheimer's disease	Morning/evening person (chronotype) || id:ukb-a-11	Any parental history of Alzheimer's disease (Firth correction) || id:ebi-a-GCST90013921	0.111295	0.0544045	0.0046623	0.217928	0.0036492	0.219944	FALSE
Morning/evening person (chronotype) || id:ukb-a-11	Any parental history of Alzheimer's disease (Firth correction) || id:ebi-a-GCST90013921	ukb-a-11	ebi-a-GCST90013921	407089	rs4685141	0.114441	0.0548914	0.0370824	Morning/evening person -> Any parental history of Alzheimer's disease	Morning/evening person (chronotype) || id:ukb-a-11	Any parental history of Alzheimer's disease (Firth correction) || id:ebi-a-GCST90013921	0.111295	0.0544045	0.0046623	0.217928	0.00685348	0.222028	FALSE
Morning/evening person (chronotype) || id:ukb-a-11	Any parental history of Alzheimer's disease (Firth correction) || id:ebi-a-GCST90013921	ukb-a-11	ebi-a-GCST90013921	407089	rs4729303	0.12058	0.0544249	0.026724	Morning/evening person -> Any parental history of Alzheimer's disease	Morning/evening person (chronotype) || id:ukb-a-11	Any parental history of Alzheimer's disease (Firth correction) || id:ebi-a-GCST90013921	0.111295	0.0544045	0.0046623	0.217928	0.0139069	0.227253	FALSE
Morning/evening person (chronotype) || id:ukb-a-11	Any parental history of Alzheimer's disease (Firth correction) || id:ebi-a-GCST90013921	ukb-a-11	ebi-a-GCST90013921	407089	rs4792268	0.12075	0.0546212	0.0270581	Morning/evening person -> Any parental history of Alzheimer's disease	Morning/evening person (chronotype) || id:ukb-a-11	Any parental history of Alzheimer's disease (Firth correction) || id:ebi-a-GCST90013921	0.111295	0.0544045	0.0046623	0.217928	0.0136924	0.227808	FALSE
Morning/evening person (chronotype) || id:ukb-a-11	Any parental history of Alzheimer's disease (Firth correction) || id:ebi-a-GCST90013921	ukb-a-11	ebi-a-GCST90013921	407089	rs4899502	0.109039	0.0549473	0.0472072	Morning/evening person -> Any parental history of Alzheimer's disease	Morning/evening person (chronotype) || id:ukb-a-11	Any parental history of Alzheimer's disease (Firth correction) || id:ebi-a-GCST90013921	0.111295	0.0544045	0.0046623	0.217928	0.00134271	0.216736	FALSE
Morning/evening person (chronotype) || id:ukb-a-11	Any parental history of Alzheimer's disease (Firth correction) || id:ebi-a-GCST90013921	ukb-a-11	ebi-a-GCST90013921	407089	rs509476	0.107839	0.0559027	0.0537257	Morning/evening person -> Any parental history of Alzheimer's disease	Morning/evening person (chronotype) || id:ukb-a-11	Any parental history of Alzheimer's disease (Firth correction) || id:ebi-a-GCST90013921	0.111295	0.0544045	0.0046623	0.217928	-0.00173067	0.217408	FALSE
Morning/evening person (chronotype) || id:ukb-a-11	Any parental history of Alzheimer's disease (Firth correction) || id:ebi-a-GCST90013921	ukb-a-11	ebi-a-GCST90013921	407089	rs56265640	0.108993	0.0549993	0.0475103	Morning/evening person -> Any parental history of Alzheimer's disease	Morning/evening person (chronotype) || id:ukb-a-11	Any parental history of Alzheimer's disease (Firth correction) || id:ebi-a-GCST90013921	0.111295	0.0544045	0.0046623	0.217928	0.00119471	0.216792	FALSE
Morning/evening person (chronotype) || id:ukb-a-11	Any parental history of Alzheimer's disease (Firth correction) || id:ebi-a-GCST90013921	ukb-a-11	ebi-a-GCST90013921	407089	rs60616179	0.115534	0.0549033	0.0353512	Morning/evening person -> Any parental history of Alzheimer's disease	Morning/evening person (chronotype) || id:ukb-a-11	Any parental history of Alzheimer's disease (Firth correction) || id:ebi-a-GCST90013921	0.111295	0.0544045	0.0046623	0.217928	0.00792323	0.223144	FALSE
Morning/evening person (chronotype) || id:ukb-a-11	Any parental history of Alzheimer's disease (Firth correction) || id:ebi-a-GCST90013921	ukb-a-11	ebi-a-GCST90013921	407089	rs6131942	0.109212	0.0549672	0.0469384	Morning/evening person -> Any parental history of Alzheimer's disease	Morning/evening person (chronotype) || id:ukb-a-11	Any parental history of Alzheimer's disease (Firth correction) || id:ebi-a-GCST90013921	0.111295	0.0544045	0.0046623	0.217928	0.00147616	0.216948	FALSE
Morning/evening person (chronotype) || id:ukb-a-11	Any parental history of Alzheimer's disease (Firth correction) || id:ebi-a-GCST90013921	ukb-a-11	ebi-a-GCST90013921	407089	rs61770703	0.110201	0.0550343	0.0452415	Morning/evening person -> Any parental history of Alzheimer's disease	Morning/evening person (chronotype) || id:ukb-a-11	Any parental history of Alzheimer's disease (Firth correction) || id:ebi-a-GCST90013921	0.111295	0.0544045	0.0046623	0.217928	0.00233357	0.218068	FALSE
Morning/evening person (chronotype) || id:ukb-a-11	Any parental history of Alzheimer's disease (Firth correction) || id:ebi-a-GCST90013921	ukb-a-11	ebi-a-GCST90013921	407089	rs6477309	0.11172	0.0550254	0.0423216	Morning/evening person -> Any parental history of Alzheimer's disease	Morning/evening person (chronotype) || id:ukb-a-11	Any parental history of Alzheimer's disease (Firth correction) || id:ebi-a-GCST90013921	0.111295	0.0544045	0.0046623	0.217928	0.00387072	0.21957	FALSE
Morning/evening person (chronotype) || id:ukb-a-11	Any parental history of Alzheimer's disease (Firth correction) || id:ebi-a-GCST90013921	ukb-a-11	ebi-a-GCST90013921	407089	rs66710942	0.118483	0.0544432	0.0295358	Morning/evening person -> Any parental history of Alzheimer's disease	Morning/evening person (chronotype) || id:ukb-a-11	Any parental history of Alzheimer's disease (Firth correction) || id:ebi-a-GCST90013921	0.111295	0.0544045	0.0046623	0.217928	0.0117739	0.225191	FALSE
Morning/evening person (chronotype) || id:ukb-a-11	Any parental history of Alzheimer's disease (Firth correction) || id:ebi-a-GCST90013921	ukb-a-11	ebi-a-GCST90013921	407089	rs6846730	0.100579	0.0533965	0.0596167	Morning/evening person -> Any parental history of Alzheimer's disease	Morning/evening person (chronotype) || id:ukb-a-11	Any parental history of Alzheimer's disease (Firth correction) || id:ebi-a-GCST90013921	0.111295	0.0544045	0.0046623	0.217928	-0.00407854	0.205236	FALSE
Morning/evening person (chronotype) || id:ukb-a-11	Any parental history of Alzheimer's disease (Firth correction) || id:ebi-a-GCST90013921	ukb-a-11	ebi-a-GCST90013921	407089	rs6967481	0.116224	0.0550063	0.0346074	Morning/evening person -> Any parental history of Alzheimer's disease	Morning/evening person (chronotype) || id:ukb-a-11	Any parental history of Alzheimer's disease (Firth correction) || id:ebi-a-GCST90013921	0.111295	0.0544045	0.0046623	0.217928	0.00841168	0.224036	FALSE
Morning/evening person (chronotype) || id:ukb-a-11	Any parental history of Alzheimer's disease (Firth correction) || id:ebi-a-GCST90013921	ukb-a-11	ebi-a-GCST90013921	407089	rs7111355	0.109987	0.054998	0.0455179	Morning/evening person -> Any parental history of Alzheimer's disease	Morning/evening person (chronotype) || id:ukb-a-11	Any parental history of Alzheimer's disease (Firth correction) || id:ebi-a-GCST90013921	0.111295	0.0544045	0.0046623	0.217928	0.00219092	0.217783	FALSE
Morning/evening person (chronotype) || id:ukb-a-11	Any parental history of Alzheimer's disease (Firth correction) || id:ebi-a-GCST90013921	ukb-a-11	ebi-a-GCST90013921	407089	rs72720396	0.109304	0.0552088	0.0477229	Morning/evening person -> Any parental history of Alzheimer's disease	Morning/evening person (chronotype) || id:ukb-a-11	Any parental history of Alzheimer's disease (Firth correction) || id:ebi-a-GCST90013921	0.111295	0.0544045	0.0046623	0.217928	0.00109464	0.217513	FALSE
Morning/evening person (chronotype) || id:ukb-a-11	Any parental history of Alzheimer's disease (Firth correction) || id:ebi-a-GCST90013921	ukb-a-11	ebi-a-GCST90013921	407089	rs7302062	0.104855	0.0544755	0.0542519	Morning/evening person -> Any parental history of Alzheimer's disease	Morning/evening person (chronotype) || id:ukb-a-11	Any parental history of Alzheimer's disease (Firth correction) || id:ebi-a-GCST90013921	0.111295	0.0544045	0.0046623	0.217928	-0.00191646	0.211627	FALSE
Morning/evening person (chronotype) || id:ukb-a-11	Any parental history of Alzheimer's disease (Firth correction) || id:ebi-a-GCST90013921	ukb-a-11	ebi-a-GCST90013921	407089	rs7313852	0.104687	0.0552355	0.0580546	Morning/evening person -> Any parental history of Alzheimer's disease	Morning/evening person (chronotype) || id:ukb-a-11	Any parental history of Alzheimer's disease (Firth correction) || id:ebi-a-GCST90013921	0.111295	0.0544045	0.0046623	0.217928	-0.00357456	0.212949	FALSE
Morning/evening person (chronotype) || id:ukb-a-11	Any parental history of Alzheimer's disease (Firth correction) || id:ebi-a-GCST90013921	ukb-a-11	ebi-a-GCST90013921	407089	rs7317373	0.103194	0.0549692	0.0604769	Morning/evening person -> Any parental history of Alzheimer's disease	Morning/evening person (chronotype) || id:ukb-a-11	Any parental history of Alzheimer's disease (Firth correction) || id:ebi-a-GCST90013921	0.111295	0.0544045	0.0046623	0.217928	-0.00454592	0.210933	FALSE
Morning/evening person (chronotype) || id:ukb-a-11	Any parental history of Alzheimer's disease (Firth correction) || id:ebi-a-GCST90013921	ukb-a-11	ebi-a-GCST90013921	407089	rs73208536	0.112788	0.0550475	0.04047	Morning/evening person -> Any parental history of Alzheimer's disease	Morning/evening person (chronotype) || id:ukb-a-11	Any parental history of Alzheimer's disease (Firth correction) || id:ebi-a-GCST90013921	0.111295	0.0544045	0.0046623	0.217928	0.00489479	0.220681	FALSE
Morning/evening person (chronotype) || id:ukb-a-11	Any parental history of Alzheimer's disease (Firth correction) || id:ebi-a-GCST90013921	ukb-a-11	ebi-a-GCST90013921	407089	rs73325957	0.113541	0.0549535	0.0388155	Morning/evening person -> Any parental history of Alzheimer's disease	Morning/evening person (chronotype) || id:ukb-a-11	Any parental history of Alzheimer's disease (Firth correction) || id:ebi-a-GCST90013921	0.111295	0.0544045	0.0046623	0.217928	0.00583262	0.22125	FALSE
Morning/evening person (chronotype) || id:ukb-a-11	Any parental history of Alzheimer's disease (Firth correction) || id:ebi-a-GCST90013921	ukb-a-11	ebi-a-GCST90013921	407089	rs75284686	0.113449	0.0551664	0.0397358	Morning/evening person -> Any parental history of Alzheimer's disease	Morning/evening person (chronotype) || id:ukb-a-11	Any parental history of Alzheimer's disease (Firth correction) || id:ebi-a-GCST90013921	0.111295	0.0544045	0.0046623	0.217928	0.00532274	0.221575	FALSE
Morning/evening person (chronotype) || id:ukb-a-11	Any parental history of Alzheimer's disease (Firth correction) || id:ebi-a-GCST90013921	ukb-a-11	ebi-a-GCST90013921	407089	rs75815271	0.103891	0.0542944	0.0556866	Morning/evening person -> Any parental history of Alzheimer's disease	Morning/evening person (chronotype) || id:ukb-a-11	Any parental history of Alzheimer's disease (Firth correction) || id:ebi-a-GCST90013921	0.111295	0.0544045	0.0046623	0.217928	-0.00252575	0.210308	FALSE
Morning/evening person (chronotype) || id:ukb-a-11	Any parental history of Alzheimer's disease (Firth correction) || id:ebi-a-GCST90013921	ukb-a-11	ebi-a-GCST90013921	407089	rs77598468	0.107766	0.0549123	0.0497024	Morning/evening person -> Any parental history of Alzheimer's disease	Morning/evening person (chronotype) || id:ukb-a-11	Any parental history of Alzheimer's disease (Firth correction) || id:ebi-a-GCST90013921	0.111295	0.0544045	0.0046623	0.217928	0.000138189	0.215394	FALSE
Morning/evening person (chronotype) || id:ukb-a-11	Any parental history of Alzheimer's disease (Firth correction) || id:ebi-a-GCST90013921	ukb-a-11	ebi-a-GCST90013921	407089	rs778147	0.120589	0.054118	0.0258635	Morning/evening person -> Any parental history of Alzheimer's disease	Morning/evening person (chronotype) || id:ukb-a-11	Any parental history of Alzheimer's disease (Firth correction) || id:ebi-a-GCST90013921	0.111295	0.0544045	0.0046623	0.217928	0.0145174	0.22666	FALSE
Morning/evening person (chronotype) || id:ukb-a-11	Any parental history of Alzheimer's disease (Firth correction) || id:ebi-a-GCST90013921	ukb-a-11	ebi-a-GCST90013921	407089	rs7783012	0.109341	0.0549956	0.0467917	Morning/evening person -> Any parental history of Alzheimer's disease	Morning/evening person (chronotype) || id:ukb-a-11	Any parental history of Alzheimer's disease (Firth correction) || id:ebi-a-GCST90013921	0.111295	0.0544045	0.0046623	0.217928	0.0015498	0.217133	FALSE
Morning/evening person (chronotype) || id:ukb-a-11	Any parental history of Alzheimer's disease (Firth correction) || id:ebi-a-GCST90013921	ukb-a-11	ebi-a-GCST90013921	407089	rs80097534	0.114834	0.0548895	0.0364295	Morning/evening person -> Any parental history of Alzheimer's disease	Morning/evening person (chronotype) || id:ukb-a-11	Any parental history of Alzheimer's disease (Firth correction) || id:ebi-a-GCST90013921	0.111295	0.0544045	0.0046623	0.217928	0.00725093	0.222418	FALSE
Morning/evening person (chronotype) || id:ukb-a-11	Any parental history of Alzheimer's disease (Firth correction) || id:ebi-a-GCST90013921	ukb-a-11	ebi-a-GCST90013921	407089	rs80271258	0.100807	0.0551044	0.0673432	Morning/evening person -> Any parental history of Alzheimer's disease	Morning/evening person (chronotype) || id:ukb-a-11	Any parental history of Alzheimer's disease (Firth correction) || id:ebi-a-GCST90013921	0.111295	0.0544045	0.0046623	0.217928	-0.00719791	0.208811	FALSE
Morning/evening person (chronotype) || id:ukb-a-11	Any parental history of Alzheimer's disease (Firth correction) || id:ebi-a-GCST90013921	ukb-a-11	ebi-a-GCST90013921	407089	rs9278039	0.109106	0.054962	0.047132	Morning/evening person -> Any parental history of Alzheimer's disease	Morning/evening person (chronotype) || id:ukb-a-11	Any parental history of Alzheimer's disease (Firth correction) || id:ebi-a-GCST90013921	0.111295	0.0544045	0.0046623	0.217928	0.00138023	0.216831	FALSE
Morning/evening person (chronotype) || id:ukb-a-11	Any parental history of Alzheimer's disease (Firth correction) || id:ebi-a-GCST90013921	ukb-a-11	ebi-a-GCST90013921	407089	rs9348050	0.106389	0.0547484	0.0519882	Morning/evening person -> Any parental history of Alzheimer's disease	Morning/evening person (chronotype) || id:ukb-a-11	Any parental history of Alzheimer's disease (Firth correction) || id:ebi-a-GCST90013921	0.111295	0.0544045	0.0046623	0.217928	-0.000918052	0.213696	FALSE
Morning/evening person (chronotype) || id:ukb-a-11	Any parental history of Alzheimer's disease (Firth correction) || id:ebi-a-GCST90013921	ukb-a-11	ebi-a-GCST90013921	407089	rs9381812	0.113866	0.0550746	0.0386892	Morning/evening person -> Any parental history of Alzheimer's disease	Morning/evening person (chronotype) || id:ukb-a-11	Any parental history of Alzheimer's disease (Firth correction) || id:ebi-a-GCST90013921	0.111295	0.0544045	0.0046623	0.217928	0.00591928	0.221812	FALSE
Morning/evening person (chronotype) || id:ukb-a-11	Any parental history of Alzheimer's disease (Firth correction) || id:ebi-a-GCST90013921	ukb-a-11	ebi-a-GCST90013921	407089	rs975025	0.122052	0.0533901	0.0222522	Morning/evening person -> Any parental history of Alzheimer's disease	Morning/evening person (chronotype) || id:ukb-a-11	Any parental history of Alzheimer's disease (Firth correction) || id:ebi-a-GCST90013921	0.111295	0.0544045	0.0046623	0.217928	0.017407	0.226696	FALSE
Morning/evening person (chronotype) || id:ukb-a-11	Any parental history of Alzheimer's disease (Firth correction) || id:ebi-a-GCST90013921	ukb-a-11	ebi-a-GCST90013921	407089	rs9831488	0.0986306	0.0536204	0.0658532	Morning/evening person -> Any parental history of Alzheimer's disease	Morning/evening person (chronotype) || id:ukb-a-11	Any parental history of Alzheimer's disease (Firth correction) || id:ebi-a-GCST90013921	0.111295	0.0544045	0.0046623	0.217928	-0.00646546	0.203727	FALSE
Morning/evening person (chronotype) || id:ukb-a-11	Any parental history of Alzheimer's disease (Firth correction) || id:ebi-a-GCST90013921	ukb-a-11	ebi-a-GCST90013921	407089	rs9964420	0.100287	0.0545115	0.0658075	Morning/evening person -> Any parental history of Alzheimer's disease	Morning/evening person (chronotype) || id:ukb-a-11	Any parental history of Alzheimer's disease (Firth correction) || id:ebi-a-GCST90013921	0.111295	0.0544045	0.0046623	0.217928	-0.00655597	0.207129	FALSE
Morning/evening person (chronotype) || id:ukb-a-11	Any parental history of Alzheimer's disease (Firth correction) || id:ebi-a-GCST90013921	ukb-a-11	ebi-a-GCST90013921	407089	rs9987253	0.110371	0.0550985	0.0451594	Morning/evening person -> Any parental history of Alzheimer's disease	Morning/evening person (chronotype) || id:ukb-a-11	Any parental history of Alzheimer's disease (Firth correction) || id:ebi-a-GCST90013921	0.111295	0.0544045	0.0046623	0.217928	0.00237839	0.218364	FALSE
Morning/evening person (chronotype) || id:ukb-a-11	Any parental history of Alzheimer's disease (Firth correction) || id:ebi-a-GCST90013921	ukb-a-11	ebi-a-GCST90013921	407089	All	0.111295	0.0544045	0.0407862	Morning/evening person -> Any parental history of Alzheimer's disease	Morning/evening person (chronotype) || id:ukb-a-11	Any parental history of Alzheimer's disease (Firth correction) || id:ebi-a-GCST90013921	0.111295	0.0544045	0.0046623	0.217928	0.0046623	0.217928	FALSE
Chronotype || id:ebi-a-GCST003837	Circulating levels of total-tau || id:ebi-a-GCST90095138	ebi-a-GCST003837	ebi-a-GCST90095138	14721	rs10157197	0.197508	0.104609	0.0590186	Chronotype -> Circulating levels of total-tau	Chronotype || id:ebi-a-GCST003837	Circulating levels of total-tau || id:ebi-a-GCST90095138	0.197216	0.0976612	0.00580031	0.388632	-0.00752615	0.402543	FALSE
Chronotype || id:ebi-a-GCST003837	Circulating levels of total-tau || id:ebi-a-GCST90095138	ebi-a-GCST003837	ebi-a-GCST90095138	14721	rs113240734	0.225429	0.107146	0.0353826	Chronotype -> Circulating levels of total-tau	Chronotype || id:ebi-a-GCST003837	Circulating levels of total-tau || id:ebi-a-GCST90095138	0.197216	0.0976612	0.00580031	0.388632	0.0154238	0.435435	FALSE
Chronotype || id:ebi-a-GCST003837	Circulating levels of total-tau || id:ebi-a-GCST90095138	ebi-a-GCST003837	ebi-a-GCST90095138	14721	rs12140153	0.180171	0.102539	0.0788999	Chronotype -> Circulating levels of total-tau	Chronotype || id:ebi-a-GCST003837	Circulating levels of total-tau || id:ebi-a-GCST90095138	0.197216	0.0976612	0.00580031	0.388632	-0.0208046	0.381148	FALSE
Chronotype || id:ebi-a-GCST003837	Circulating levels of total-tau || id:ebi-a-GCST90095138	ebi-a-GCST003837	ebi-a-GCST90095138	14721	rs12635074	0.1641	0.103521	0.112923	Chronotype -> Circulating levels of total-tau	Chronotype || id:ebi-a-GCST003837	Circulating levels of total-tau || id:ebi-a-GCST90095138	0.197216	0.0976612	0.00580031	0.388632	-0.0388005	0.367	FALSE
Chronotype || id:ebi-a-GCST003837	Circulating levels of total-tau || id:ebi-a-GCST90095138	ebi-a-GCST003837	ebi-a-GCST90095138	14721	rs2050122	0.234301	0.103095	0.0230462	Chronotype -> Circulating levels of total-tau	Chronotype || id:ebi-a-GCST003837	Circulating levels of total-tau || id:ebi-a-GCST90095138	0.197216	0.0976612	0.00580031	0.388632	0.0322346	0.436368	FALSE
Chronotype || id:ebi-a-GCST003837	Circulating levels of total-tau || id:ebi-a-GCST90095138	ebi-a-GCST003837	ebi-a-GCST90095138	14721	rs4821940	0.221786	0.103192	0.0316135	Chronotype -> Circulating levels of total-tau	Chronotype || id:ebi-a-GCST003837	Circulating levels of total-tau || id:ebi-a-GCST90095138	0.197216	0.0976612	0.00580031	0.388632	0.0195305	0.424042	FALSE
Chronotype || id:ebi-a-GCST003837	Circulating levels of total-tau || id:ebi-a-GCST90095138	ebi-a-GCST003837	ebi-a-GCST90095138	14721	rs694383	0.210735	0.106039	0.0468844	Chronotype -> Circulating levels of total-tau	Chronotype || id:ebi-a-GCST003837	Circulating levels of total-tau || id:ebi-a-GCST90095138	0.197216	0.0976612	0.00580031	0.388632	0.00289942	0.418571	FALSE
Chronotype || id:ebi-a-GCST003837	Circulating levels of total-tau || id:ebi-a-GCST90095138	ebi-a-GCST003837	ebi-a-GCST90095138	14721	rs77641763	0.193995	0.0993138	0.0507782	Chronotype -> Circulating levels of total-tau	Chronotype || id:ebi-a-GCST003837	Circulating levels of total-tau || id:ebi-a-GCST90095138	0.197216	0.0976612	0.00580031	0.388632	-0.000660455	0.38865	FALSE
Chronotype || id:ebi-a-GCST003837	Circulating levels of total-tau || id:ebi-a-GCST90095138	ebi-a-GCST003837	ebi-a-GCST90095138	14721	rs9961653	0.1497	0.103391	0.147646	Chronotype -> Circulating levels of total-tau	Chronotype || id:ebi-a-GCST003837	Circulating levels of total-tau || id:ebi-a-GCST90095138	0.197216	0.0976612	0.00580031	0.388632	-0.0529471	0.352347	FALSE
Chronotype || id:ebi-a-GCST003837	Circulating levels of total-tau || id:ebi-a-GCST90095138	ebi-a-GCST003837	ebi-a-GCST90095138	14721	All	0.197216	0.0976612	0.0434465	Chronotype -> Circulating levels of total-tau	Chronotype || id:ebi-a-GCST003837	Circulating levels of total-tau || id:ebi-a-GCST90095138	0.197216	0.0976612	0.00580031	0.388632	0.00580031	0.388632	FALSE
Sleep duration || id:ukb-a-9	Willing to attempt cognitive tests || id:ukb-b-10857	ukb-a-9	ukb-b-10857	462293	rs10496079	0.00646521	0.00373584	0.0835249	Sleep duration -> Willing to attempt cognitive tests	Sleep duration || id:ukb-a-9	Willing to attempt cognitive tests || id:ukb-b-10857	0.00741846	0.00370061	0.000165254	0.0146717	-0.000857039	0.0137875	FALSE
Sleep duration || id:ukb-a-9	Willing to attempt cognitive tests || id:ukb-b-10857	ukb-a-9	ukb-b-10857	462293	rs10510128	0.00786748	0.00376305	0.0365534	Sleep duration -> Willing to attempt cognitive tests	Sleep duration || id:ukb-a-9	Willing to attempt cognitive tests || id:ukb-b-10857	0.00741846	0.00370061	0.000165254	0.0146717	0.000491898	0.0152431	FALSE
Sleep duration || id:ukb-a-9	Willing to attempt cognitive tests || id:ukb-b-10857	ukb-a-9	ukb-b-10857	462293	rs10973207	0.00670209	0.00369299	0.0695523	Sleep duration -> Willing to attempt cognitive tests	Sleep duration || id:ukb-a-9	Willing to attempt cognitive tests || id:ukb-b-10857	0.00741846	0.00370061	0.000165254	0.0146717	-0.000536166	0.0139404	FALSE
Sleep duration || id:ukb-a-9	Willing to attempt cognitive tests || id:ukb-b-10857	ukb-a-9	ukb-b-10857	462293	rs113021516	0.00764875	0.00377389	0.0426874	Sleep duration -> Willing to attempt cognitive tests	Sleep duration || id:ukb-a-9	Willing to attempt cognitive tests || id:ukb-b-10857	0.00741846	0.00370061	0.000165254	0.0146717	0.000251928	0.0150456	FALSE
Sleep duration || id:ukb-a-9	Willing to attempt cognitive tests || id:ukb-b-10857	ukb-a-9	ukb-b-10857	462293	rs11621908	0.00761544	0.00377596	0.0437139	Sleep duration -> Willing to attempt cognitive tests	Sleep duration || id:ukb-a-9	Willing to attempt cognitive tests || id:ukb-b-10857	0.00741846	0.00370061	0.000165254	0.0146717	0.000214563	0.0150163	FALSE
Sleep duration || id:ukb-a-9	Willing to attempt cognitive tests || id:ukb-b-10857	ukb-a-9	ukb-b-10857	462293	rs11643715	0.00691408	0.00373911	0.0644401	Sleep duration -> Willing to attempt cognitive tests	Sleep duration || id:ukb-a-9	Willing to attempt cognitive tests || id:ukb-b-10857	0.00741846	0.00370061	0.000165254	0.0146717	-0.000414584	0.0142427	FALSE
Sleep duration || id:ukb-a-9	Willing to attempt cognitive tests || id:ukb-b-10857	ukb-a-9	ukb-b-10857	462293	rs11650677	0.00659459	0.00367906	0.0730585	Sleep duration -> Willing to attempt cognitive tests	Sleep duration || id:ukb-a-9	Willing to attempt cognitive tests || id:ukb-b-10857	0.00741846	0.00370061	0.000165254	0.0146717	-0.000616371	0.0138055	FALSE
Sleep duration || id:ukb-a-9	Willing to attempt cognitive tests || id:ukb-b-10857	ukb-a-9	ukb-b-10857	462293	rs11982852	0.00763728	0.00378299	0.0435029	Sleep duration -> Willing to attempt cognitive tests	Sleep duration || id:ukb-a-9	Willing to attempt cognitive tests || id:ukb-b-10857	0.00741846	0.00370061	0.000165254	0.0146717	0.000222626	0.0150519	FALSE
Sleep duration || id:ukb-a-9	Willing to attempt cognitive tests || id:ukb-b-10857	ukb-a-9	ukb-b-10857	462293	rs12501164	0.00775779	0.0037642	0.0393085	Sleep duration -> Willing to attempt cognitive tests	Sleep duration || id:ukb-a-9	Willing to attempt cognitive tests || id:ukb-b-10857	0.00741846	0.00370061	0.000165254	0.0146717	0.000379968	0.0151356	FALSE
Sleep duration || id:ukb-a-9	Willing to attempt cognitive tests || id:ukb-b-10857	ukb-a-9	ukb-b-10857	462293	rs12567114	0.00700166	0.00376258	0.0627631	Sleep duration -> Willing to attempt cognitive tests	Sleep duration || id:ukb-a-9	Willing to attempt cognitive tests || id:ukb-b-10857	0.00741846	0.00370061	0.000165254	0.0146717	-0.000372999	0.0143763	FALSE
Sleep duration || id:ukb-a-9	Willing to attempt cognitive tests || id:ukb-b-10857	ukb-a-9	ukb-b-10857	462293	rs13107325	0.00798188	0.00374608	0.0331117	Sleep duration -> Willing to attempt cognitive tests	Sleep duration || id:ukb-a-9	Willing to attempt cognitive tests || id:ukb-b-10857	0.00741846	0.00370061	0.000165254	0.0146717	0.000639556	0.0153242	FALSE
Sleep duration || id:ukb-a-9	Willing to attempt cognitive tests || id:ukb-b-10857	ukb-a-9	ukb-b-10857	462293	rs1570203	0.00805334	0.00374168	0.0313712	Sleep duration -> Willing to attempt cognitive tests	Sleep duration || id:ukb-a-9	Willing to attempt cognitive tests || id:ukb-b-10857	0.00741846	0.00370061	0.000165254	0.0146717	0.000719648	0.015387	FALSE
Sleep duration || id:ukb-a-9	Willing to attempt cognitive tests || id:ukb-b-10857	ukb-a-9	ukb-b-10857	462293	rs17822558	0.00707831	0.00376354	0.0600049	Sleep duration -> Willing to attempt cognitive tests	Sleep duration || id:ukb-a-9	Willing to attempt cognitive tests || id:ukb-b-10857	0.00741846	0.00370061	0.000165254	0.0146717	-0.000298233	0.0144549	FALSE
Sleep duration || id:ukb-a-9	Willing to attempt cognitive tests || id:ukb-b-10857	ukb-a-9	ukb-b-10857	462293	rs180769	0.00744099	0.00378608	0.0493734	Sleep duration -> Willing to attempt cognitive tests	Sleep duration || id:ukb-a-9	Willing to attempt cognitive tests || id:ukb-b-10857	0.00741846	0.00370061	0.000165254	0.0146717	2.02656e-05	0.0148617	FALSE
Sleep duration || id:ukb-a-9	Willing to attempt cognitive tests || id:ukb-b-10857	ukb-a-9	ukb-b-10857	462293	rs28375265	0.00735754	0.00378138	0.0516875	Sleep duration -> Willing to attempt cognitive tests	Sleep duration || id:ukb-a-9	Willing to attempt cognitive tests || id:ukb-b-10857	0.00741846	0.00370061	0.000165254	0.0146717	-5.397e-05	0.014769	FALSE
Sleep duration || id:ukb-a-9	Willing to attempt cognitive tests || id:ukb-b-10857	ukb-a-9	ukb-b-10857	462293	rs34786000	0.00648147	0.00367207	0.0775519	Sleep duration -> Willing to attempt cognitive tests	Sleep duration || id:ukb-a-9	Willing to attempt cognitive tests || id:ukb-b-10857	0.00741846	0.00370061	0.000165254	0.0146717	-0.000715795	0.0136787	FALSE
Sleep duration || id:ukb-a-9	Willing to attempt cognitive tests || id:ukb-b-10857	ukb-a-9	ukb-b-10857	462293	rs35186585	0.00790492	0.00374528	0.0348038	Sleep duration -> Willing to attempt cognitive tests	Sleep duration || id:ukb-a-9	Willing to attempt cognitive tests || id:ukb-b-10857	0.00741846	0.00370061	0.000165254	0.0146717	0.000564164	0.0152457	FALSE
Sleep duration || id:ukb-a-9	Willing to attempt cognitive tests || id:ukb-b-10857	ukb-a-9	ukb-b-10857	462293	rs37021	0.00750713	0.00378164	0.0471277	Sleep duration -> Willing to attempt cognitive tests	Sleep duration || id:ukb-a-9	Willing to attempt cognitive tests || id:ukb-b-10857	0.00741846	0.00370061	0.000165254	0.0146717	9.51105e-05	0.0149192	FALSE
Sleep duration || id:ukb-a-9	Willing to attempt cognitive tests || id:ukb-b-10857	ukb-a-9	ukb-b-10857	462293	rs374153	0.00825833	0.00366921	0.0244039	Sleep duration -> Willing to attempt cognitive tests	Sleep duration || id:ukb-a-9	Willing to attempt cognitive tests || id:ukb-b-10857	0.00741846	0.00370061	0.000165254	0.0146717	0.00106668	0.01545	FALSE
Sleep duration || id:ukb-a-9	Willing to attempt cognitive tests || id:ukb-b-10857	ukb-a-9	ukb-b-10857	462293	rs3751813	0.00714175	0.00378025	0.0588618	Sleep duration -> Willing to attempt cognitive tests	Sleep duration || id:ukb-a-9	Willing to attempt cognitive tests || id:ukb-b-10857	0.00741846	0.00370061	0.000165254	0.0146717	-0.00026755	0.014551	FALSE
Sleep duration || id:ukb-a-9	Willing to attempt cognitive tests || id:ukb-b-10857	ukb-a-9	ukb-b-10857	462293	rs4588900	0.0083139	0.00364179	0.0224354	Sleep duration -> Willing to attempt cognitive tests	Sleep duration || id:ukb-a-9	Willing to attempt cognitive tests || id:ukb-b-10857	0.00741846	0.00370061	0.000165254	0.0146717	0.00117599	0.0154518	FALSE
Sleep duration || id:ukb-a-9	Willing to attempt cognitive tests || id:ukb-b-10857	ukb-a-9	ukb-b-10857	462293	rs4642942	0.00715264	0.00378463	0.0587692	Sleep duration -> Willing to attempt cognitive tests	Sleep duration || id:ukb-a-9	Willing to attempt cognitive tests || id:ukb-b-10857	0.00741846	0.00370061	0.000165254	0.0146717	-0.000265241	0.0145705	FALSE
Sleep duration || id:ukb-a-9	Willing to attempt cognitive tests || id:ukb-b-10857	ukb-a-9	ukb-b-10857	462293	rs4667876	0.00753297	0.0037864	0.0466484	Sleep duration -> Willing to attempt cognitive tests	Sleep duration || id:ukb-a-9	Willing to attempt cognitive tests || id:ukb-b-10857	0.00741846	0.00370061	0.000165254	0.0146717	0.000111618	0.0149543	FALSE
Sleep duration || id:ukb-a-9	Willing to attempt cognitive tests || id:ukb-b-10857	ukb-a-9	ukb-b-10857	462293	rs4730640	0.00780681	0.00378277	0.0390387	Sleep duration -> Willing to attempt cognitive tests	Sleep duration || id:ukb-a-9	Willing to attempt cognitive tests || id:ukb-b-10857	0.00741846	0.00370061	0.000165254	0.0146717	0.000392572	0.015221	FALSE
Sleep duration || id:ukb-a-9	Willing to attempt cognitive tests || id:ukb-b-10857	ukb-a-9	ukb-b-10857	462293	rs4767550	0.00700466	0.00375214	0.0619237	Sleep duration -> Willing to attempt cognitive tests	Sleep duration || id:ukb-a-9	Willing to attempt cognitive tests || id:ukb-b-10857	0.00741846	0.00370061	0.000165254	0.0146717	-0.000349542	0.0143589	FALSE
Sleep duration || id:ukb-a-9	Willing to attempt cognitive tests || id:ukb-b-10857	ukb-a-9	ukb-b-10857	462293	rs4897409	0.00688028	0.00373031	0.065121	Sleep duration -> Willing to attempt cognitive tests	Sleep duration || id:ukb-a-9	Willing to attempt cognitive tests || id:ukb-b-10857	0.00741846	0.00370061	0.000165254	0.0146717	-0.000431124	0.0141917	FALSE
Sleep duration || id:ukb-a-9	Willing to attempt cognitive tests || id:ukb-b-10857	ukb-a-9	ukb-b-10857	462293	rs56337305	0.00736762	0.00378279	0.0514544	Sleep duration -> Willing to attempt cognitive tests	Sleep duration || id:ukb-a-9	Willing to attempt cognitive tests || id:ukb-b-10857	0.00741846	0.00370061	0.000165254	0.0146717	-4.66413e-05	0.0147819	FALSE
Sleep duration || id:ukb-a-9	Willing to attempt cognitive tests || id:ukb-b-10857	ukb-a-9	ukb-b-10857	462293	rs61916239	0.00797698	0.00372638	0.0322999	Sleep duration -> Willing to attempt cognitive tests	Sleep duration || id:ukb-a-9	Willing to attempt cognitive tests || id:ukb-b-10857	0.00741846	0.00370061	0.000165254	0.0146717	0.00067328	0.0152807	FALSE
Sleep duration || id:ukb-a-9	Willing to attempt cognitive tests || id:ukb-b-10857	ukb-a-9	ukb-b-10857	462293	rs62158206	0.00828646	0.00394514	0.0356915	Sleep duration -> Willing to attempt cognitive tests	Sleep duration || id:ukb-a-9	Willing to attempt cognitive tests || id:ukb-b-10857	0.00741846	0.00370061	0.000165254	0.0146717	0.000553995	0.0160189	FALSE
Sleep duration || id:ukb-a-9	Willing to attempt cognitive tests || id:ukb-b-10857	ukb-a-9	ukb-b-10857	462293	rs62444917	0.00705438	0.00376236	0.0607948	Sleep duration -> Willing to attempt cognitive tests	Sleep duration || id:ukb-a-9	Willing to attempt cognitive tests || id:ukb-b-10857	0.00741846	0.00370061	0.000165254	0.0146717	-0.000319856	0.0144286	FALSE
Sleep duration || id:ukb-a-9	Willing to attempt cognitive tests || id:ukb-b-10857	ukb-a-9	ukb-b-10857	462293	rs6681755	0.00708941	0.0037731	0.0602531	Sleep duration -> Willing to attempt cognitive tests	Sleep duration || id:ukb-a-9	Willing to attempt cognitive tests || id:ukb-b-10857	0.00741846	0.00370061	0.000165254	0.0146717	-0.00030586	0.0144847	FALSE
Sleep duration || id:ukb-a-9	Willing to attempt cognitive tests || id:ukb-b-10857	ukb-a-9	ukb-b-10857	462293	rs6889592	0.00789707	0.00374242	0.0348455	Sleep duration -> Willing to attempt cognitive tests	Sleep duration || id:ukb-a-9	Willing to attempt cognitive tests || id:ukb-b-10857	0.00741846	0.00370061	0.000165254	0.0146717	0.00056192	0.0152322	FALSE
Sleep duration || id:ukb-a-9	Willing to attempt cognitive tests || id:ukb-b-10857	ukb-a-9	ukb-b-10857	462293	rs7016314	0.00794168	0.00374003	0.0337182	Sleep duration -> Willing to attempt cognitive tests	Sleep duration || id:ukb-a-9	Willing to attempt cognitive tests || id:ukb-b-10857	0.00741846	0.00370061	0.000165254	0.0146717	0.000611216	0.0152721	FALSE
Sleep duration || id:ukb-a-9	Willing to attempt cognitive tests || id:ukb-b-10857	ukb-a-9	ukb-b-10857	462293	rs7115462	0.00779225	0.00376536	0.0385032	Sleep duration -> Willing to attempt cognitive tests	Sleep duration || id:ukb-a-9	Willing to attempt cognitive tests || id:ukb-b-10857	0.00741846	0.00370061	0.000165254	0.0146717	0.000412147	0.0151724	FALSE
Sleep duration || id:ukb-a-9	Willing to attempt cognitive tests || id:ukb-b-10857	ukb-a-9	ukb-b-10857	462293	rs74889896	0.00752641	0.00379828	0.0475317	Sleep duration -> Willing to attempt cognitive tests	Sleep duration || id:ukb-a-9	Willing to attempt cognitive tests || id:ukb-b-10857	0.00741846	0.00370061	0.000165254	0.0146717	8.17834e-05	0.014971	FALSE
Sleep duration || id:ukb-a-9	Willing to attempt cognitive tests || id:ukb-b-10857	ukb-a-9	ukb-b-10857	462293	rs7764984	0.00657406	0.00370494	0.0759966	Sleep duration -> Willing to attempt cognitive tests	Sleep duration || id:ukb-a-9	Willing to attempt cognitive tests || id:ukb-b-10857	0.00741846	0.00370061	0.000165254	0.0146717	-0.000687629	0.0138358	FALSE
Sleep duration || id:ukb-a-9	Willing to attempt cognitive tests || id:ukb-b-10857	ukb-a-9	ukb-b-10857	462293	rs80071665	0.00777664	0.00376226	0.038733	Sleep duration -> Willing to attempt cognitive tests	Sleep duration || id:ukb-a-9	Willing to attempt cognitive tests || id:ukb-b-10857	0.00741846	0.00370061	0.000165254	0.0146717	0.000402609	0.0151507	FALSE
Sleep duration || id:ukb-a-9	Willing to attempt cognitive tests || id:ukb-b-10857	ukb-a-9	ukb-b-10857	462293	rs802310	0.00687555	0.00375767	0.0672891	Sleep duration -> Willing to attempt cognitive tests	Sleep duration || id:ukb-a-9	Willing to attempt cognitive tests || id:ukb-b-10857	0.00741846	0.00370061	0.000165254	0.0146717	-0.00048948	0.0142406	FALSE
Sleep duration || id:ukb-a-9	Willing to attempt cognitive tests || id:ukb-b-10857	ukb-a-9	ukb-b-10857	462293	rs8029928	0.00602083	0.0035291	0.0879982	Sleep duration -> Willing to attempt cognitive tests	Sleep duration || id:ukb-a-9	Willing to attempt cognitive tests || id:ukb-b-10857	0.00741846	0.00370061	0.000165254	0.0146717	-0.000896203	0.0129379	FALSE
Sleep duration || id:ukb-a-9	Willing to attempt cognitive tests || id:ukb-b-10857	ukb-a-9	ukb-b-10857	462293	rs915416	0.00855098	0.00355807	0.0162494	Sleep duration -> Willing to attempt cognitive tests	Sleep duration || id:ukb-a-9	Willing to attempt cognitive tests || id:ukb-b-10857	0.00741846	0.00370061	0.000165254	0.0146717	0.00157717	0.0155248	FALSE
Sleep duration || id:ukb-a-9	Willing to attempt cognitive tests || id:ukb-b-10857	ukb-a-9	ukb-b-10857	462293	rs9810474	0.00766787	0.00377565	0.0422678	Sleep duration -> Willing to attempt cognitive tests	Sleep duration || id:ukb-a-9	Willing to attempt cognitive tests || id:ukb-b-10857	0.00741846	0.00370061	0.000165254	0.0146717	0.000267596	0.0150681	FALSE
Sleep duration || id:ukb-a-9	Willing to attempt cognitive tests || id:ukb-b-10857	ukb-a-9	ukb-b-10857	462293	rs9895274	0.00712515	0.00376721	0.0585763	Sleep duration -> Willing to attempt cognitive tests	Sleep duration || id:ukb-a-9	Willing to attempt cognitive tests || id:ukb-b-10857	0.00741846	0.00370061	0.000165254	0.0146717	-0.00025858	0.0145089	FALSE
Sleep duration || id:ukb-a-9	Willing to attempt cognitive tests || id:ukb-b-10857	ukb-a-9	ukb-b-10857	462293	All	0.00741846	0.00370061	0.0449998	Sleep duration -> Willing to attempt cognitive tests	Sleep duration || id:ukb-a-9	Willing to attempt cognitive tests || id:ukb-b-10857	0.00741846	0.00370061	0.000165254	0.0146717	0.000165254	0.0146717	FALSE

## Sheet: Table S8.SMR FULL
Table S8. Summary of SMR results using multiple QTL data sources.
Gene	GWAS_ID	Trait_Name	probeID	ProbeChr	probe_gene_symbol	Probe_bp	topSNP	topSNP_chr	topSNP_bp	A1	A2	Freq	b_GWAS	se_GWAS	p_GWAS	b_eQTL	se_eQTL	p_eQTL	b_SMR	se_SMR	p_SMR	Significance_Level	p_HEIDI	nsnp_HEIDI	QTL_dataset	Trait_Name_Short
MINOS1-NBL1	ebi-a-GCST90018916	Sleep apnea syndrome	cg13422830	1	MINOS1-NBL1	19985666	rs58138946	1	19985667	G	A	0.976143	-0.1695	0.0368	4.05005e-06	1.2042	0.0629173	1.1852e-81	-0.140757	0.0314321	7.52999e-06	Suggestive significance	0.103989	3	Brain-mMeta	Sleep apnea syndrome
	ebi-a-GCST90018916	Sleep apnea syndrome	cg10635145	11	BDNF	27742435	rs4922793	11	27729505	G	A	0.234592	-0.0732	0.0164	7.86593e-06	-1.3618	0.0356381	0	0.0537525	0.0121248	9.2813e-06	Suggestive significance	0.0869906	18	Brain-mMeta	Sleep apnea syndrome
	ebi-a-GCST90018916	Sleep apnea syndrome	cg04963177	12	PDZRN4	41966268	rs1458175	12	41965861	C	A	0.562624	-0.0615	0.0131	2.70801e-06	-1.06814	0.028213	0	0.0575765	0.0123582	3.17788e-06	Suggestive significance	0.0541234	20	Brain-mMeta	Sleep apnea syndrome
	ebi-a-GCST90018916	Sleep apnea syndrome	cg07109804	15	FAM103A1	83654517	rs11259959	15	83566796	T	C	0.449304	0.0654	0.013	5.04696e-07	0.586905	0.0580283	4.78331e-24	0.111432	0.0247389	6.65827e-06	Suggestive significance	0.242435	16	Brain-mMeta	Sleep apnea syndrome
	ebi-a-GCST90018916	Sleep apnea syndrome	cg01323954	15	FAM103A1	83654524	rs11259959	15	83566796	T	C	0.449304	0.0654	0.013	5.04696e-07	0.581091	0.0581466	1.62652e-23	0.112547	0.0250465	7.00535e-06	Suggestive significance	0.354725	16	Brain-mMeta	Sleep apnea syndrome
ITPR1	ebi-a-GCST90018916	Sleep apnea syndrome	ENSG00000150995	3	ITPR1	4712278	rs2322800	3	4512462	A	G	0.084493	-0.1054	0.0231	4.98999e-06	-0.419295	0.01421	2.3412e-191	0.251374	0.0557472	6.50792e-06	Suggestive significance	0.0739809	20	eQTLGene	Sleep apnea syndrome
PRIM1	ebi-a-GCST90018916	Sleep apnea syndrome	ENSG00000198056	12	PRIM1	57135781	rs2277339	12	57146069	G	T	0.111332	-0.1037	0.0197	1.492e-07	-0.343882	0.0140193	7.21149e-133	0.301557	0.0585913	2.64995e-07	Suggestive significance	0.60665	20	eQTLGene	Sleep apnea syndrome
	ebi-a-GCST90027158	Alzheimer's disease	cg24049880	1	NDUFS2	161171211	rs4575098	1	161155392	A	G	0.240557	0.0539	0.0095	1.333e-08	0.407562	0.0548659	1.09974e-13	0.13225	0.0293306	6.5156e-06	Suggestive significance	0.137692	16	Brain-mMeta	Alzheimer's disease
	ebi-a-GCST90027158	Alzheimer's disease	cg05656486	1	NDUFS2	161171383	rs4575098	1	161155392	A	G	0.240557	0.0539	0.0095	1.333e-08	0.391026	0.0549104	1.07021e-12	0.137843	0.0310634	9.10266e-06	Suggestive significance	0.196602	14	Brain-mMeta	Alzheimer's disease
	ebi-a-GCST90027158	Alzheimer's disease	cg17745291	2	WDR12	203778143	rs72934764	2	203758521	C	A	0.869781	0.0606	0.012	4.29705e-07	-1.71348	0.0451322	0	-0.0353667	0.00706498	5.55988e-07	Suggestive significance	0.264746	7	Brain-mMeta	Alzheimer's disease
	ebi-a-GCST90027158	Alzheimer's disease	cg22896917	6	ZSCAN16	28093420	rs1150694	6	28175153	T	G	0.373757	0.0382	0.0084	4.75204e-06	1.25621	0.0338915	9.99883e-301	0.0304088	0.0067369	6.36843e-06	Suggestive significance	0.15107	20	Brain-mMeta	Alzheimer's disease
	ebi-a-GCST90027158	Alzheimer's disease	cg23266546	6		28190810	rs1736891	6	28187101	A	C	0.377734	0.0389	0.0083	3.10099e-06	-1.20953	0.0317538	0	-0.0321612	0.00691392	3.29261e-06	Suggestive significance	0.120595	20	Brain-mMeta	Alzheimer's disease
	ebi-a-GCST90027158	Alzheimer's disease	cg05177685	6	ABCF1	30558470	rs3130243	6	30537853	A	C	0.66998	0.04	0.0087	3.75301e-06	1.29423	0.0349172	9.99906e-301	0.0309063	0.00677364	5.04919e-06	Suggestive significance	0.140634	9	Brain-mMeta	Alzheimer's disease
	ebi-a-GCST90027158	Alzheimer's disease	cg19301366	6	HLA-DQB1	32627845	rs9273368	6	32626475	A	G	0.260437	-0.0451	0.0093	1.24701e-06	-0.747789	0.0693309	4.01733e-27	0.0603111	0.0136359	9.73554e-06	Suggestive significance	0.166223	17	Brain-mMeta	Alzheimer's disease
	ebi-a-GCST90027158	Alzheimer's disease	cg21493951	6	HLA-DQB1	32632338	rs9270505	6	32559216	G	A	0.56163	-0.0456	0.0084	4.74297e-08	-1.33407	0.035992	1.00008e-300	0.0341811	0.00636369	7.81838e-08	Suggestive significance	0.0951495	16	Brain-mMeta	Alzheimer's disease
	ebi-a-GCST90027158	Alzheimer's disease	cg02130027	6	CD2AP	47444894	rs1004173	6	47445017	T	C	0.252485	0.0624	0.0091	8.01124e-12	0.67911	0.0439297	6.55818e-54	0.0918849	0.014659	3.65312e-10	Bonferroni (alpha=0.01)	0.0642094	20	Brain-mMeta	Alzheimer's disease
	ebi-a-GCST90027158	Alzheimer's disease	cg20196966	6	CD2AP	47445060	rs4715019	6	47447041	A	T	0.251491	0.0628	0.0091	6.34016e-12	0.659762	0.0481267	8.98605e-43	0.0951858	0.0154419	7.0879e-10	Bonferroni (alpha=0.01)	0.0548642	20	Brain-mMeta	Alzheimer's disease
	ebi-a-GCST90027158	Alzheimer's disease	cg20172563	6	CD2AP	47487173	rs7738044	6	47469273	G	A	0.255467	0.0622	0.0091	8.16959e-12	-0.572217	0.0460026	1.60914e-35	-0.1087	0.0181459	2.09409e-09	Bonferroni (alpha=0.01)	0.106151	20	Brain-mMeta	Alzheimer's disease
	ebi-a-GCST90027158	Alzheimer's disease	cg09613507	7	TMEM106B	12269776	rs5011439	7	12268811	G	C	0.594433	0.0409	0.0085	1.39801e-06	0.557337	0.0383774	8.72174e-48	0.0733846	0.0160664	4.93394e-06	Suggestive significance	0.547753	20	Brain-mMeta	Alzheimer's disease
	ebi-a-GCST90027158	Alzheimer's disease	cg14163444	7		99595348	rs6946168	7	99598286	C	T	0.705765	0.0504	0.009	1.79399e-08	0.583525	0.0468264	1.21117e-35	0.0863716	0.0169093	3.25699e-07	Suggestive significance	0.0839222	20	Brain-mMeta	Alzheimer's disease
	ebi-a-GCST90027158	Alzheimer's disease	cg10547843	7		99601692	rs10267212	7	99595422	T	C	0.705765	0.0499	0.0089	2.47999e-08	0.431457	0.0481004	2.96723e-19	0.115655	0.0243259	1.99058e-06	Suggestive significance	0.066423	20	Brain-mMeta	Alzheimer's disease
	ebi-a-GCST90027158	Alzheimer's disease	cg13210467	7	STAG3	99775443	rs6465766	7	99785671	A	G	0.73161	0.0565	0.0093	9.90399e-10	-0.340732	0.0478764	1.1038e-12	-0.16582	0.0358864	3.8249e-06	Suggestive significance	0.141936	11	Brain-mMeta	Alzheimer's disease
	ebi-a-GCST90027158	Alzheimer's disease	cg04778012	7	STAG3	99775508	rs11767968	7	99790971	G	A	0.73161	0.0559	0.0092	1.21599e-09	-0.621009	0.0450813	3.58871e-43	-0.0900148	0.0161917	2.70848e-08	Bonferroni (alpha=0.05)	0.0544464	20	Brain-mMeta	Alzheimer's disease
	ebi-a-GCST90027158	Alzheimer's disease	cg10084644	7	STAG3	99775521	rs11767968	7	99790971	G	A	0.73161	0.0559	0.0092	1.21599e-09	-0.526416	0.0462419	5.02668e-30	-0.10619	0.0198103	8.30632e-08	Suggestive significance	0.0973241	18	Brain-mMeta	Alzheimer's disease
	ebi-a-GCST90027158	Alzheimer's disease	cg15140703	7	STAG3	99775532	rs6465766	7	99785671	A	G	0.73161	0.0565	0.0093	9.90399e-10	-0.46878	0.0468386	1.39985e-23	-0.120526	0.0232076	2.06538e-07	Suggestive significance	0.210912	20	Brain-mMeta	Alzheimer's disease
	ebi-a-GCST90027158	Alzheimer's disease	cg04697562	7	STAG3	99775862	rs4299940	7	99793942	C	T	0.498012	-0.0485	0.0081	2.04099e-09	0.464962	0.0419168	1.36439e-28	-0.10431	0.0197968	1.37151e-07	Suggestive significance	0.155131	20	Brain-mMeta	Alzheimer's disease
	ebi-a-GCST90027158	Alzheimer's disease	cg13879655	8		27450777	rs28661845	8	27444641	G	C	0.738569	-0.0627	0.0091	5.6846e-12	0.313407	0.0526529	2.64374e-09	-0.200059	0.0444154	6.65989e-06	Suggestive significance	0.604428	15	Brain-mMeta	Alzheimer's disease
	ebi-a-GCST90027158	Alzheimer's disease	cg12729838	8	CLU	27469186	rs11136000	8	27464519	T	C	0.387674	-0.0994	0.0083	5.86949e-33	0.275207	0.0438839	3.58136e-10	-0.361182	0.0650119	2.76613e-08	Bonferroni (alpha=0.05)	0.131776	6	Brain-mMeta	Alzheimer's disease
	ebi-a-GCST90027158	Alzheimer's disease	cg25302704	8	CLU	27470629	rs10091215	8	27451719	C	T	0.737575	-0.0621	0.0091	9.9839e-12	0.357167	0.0515628	4.30355e-12	-0.173868	0.0357657	1.16611e-06	Suggestive significance	0.0682853	20	Brain-mMeta	Alzheimer's disease
	ebi-a-GCST90027158	Alzheimer's disease	cg01824466	8	TP53INP1	95959531	rs896853	8	95960855	G	C	0.439364	-0.0447	0.0081	3.69896e-08	0.469788	0.0418826	3.37305e-29	-0.0951492	0.0192155	7.35751e-07	Suggestive significance	0.163956	20	Brain-mMeta	Alzheimer's disease
	ebi-a-GCST90027158	Alzheimer's disease	cg14313833	9	ABCA1	107666037	rs12686004	9	107653426	G	A	0.894632	-0.0627	0.0124	4.16601e-07	0.85106	0.0767822	1.49885e-28	-0.0736728	0.0160146	4.21743e-06	Suggestive significance	0.211948	19	Brain-mMeta	Alzheimer's disease
	ebi-a-GCST90027158	Alzheimer's disease	cg18292394	10	MAT1A	82049450	rs1890578	10	82045719	C	T	0.666998	0.0494	0.0086	9.49511e-09	0.58148	0.0423909	8.02121e-43	0.0849556	0.0160343	1.16836e-07	Suggestive significance	0.146274	20	Brain-mMeta	Alzheimer's disease
DYDC1	ebi-a-GCST90027158	Alzheimer's disease	cg04043334	10	DYDC1	82075298	rs1361458	10	82090339	T	A	0.695825	0.0545	0.0088	6.38602e-10	-1.1743	0.0638551	1.57689e-75	-0.0464105	0.00790734	4.37655e-09	Bonferroni (alpha=0.01)	0.0718778	10	Brain-mMeta	Alzheimer's disease
	ebi-a-GCST90027158	Alzheimer's disease	cg02750471	10	C10orf58	82179740	rs1870142	10	82182296	A	G	0.710736	0.0514	0.009	9.74698e-09	0.55147	0.0488884	1.64396e-29	0.0932054	0.0182925	3.48231e-07	Suggestive significance	0.111976	20	Brain-mMeta	Alzheimer's disease
	ebi-a-GCST90027158	Alzheimer's disease	cg10504702	11	FNBP4	47789108	rs12365079	11	47696596	A	T	0.724652	-0.0486	0.0088	3.05499e-08	0.524554	0.0657626	1.50563e-15	-0.0926501	0.0204048	5.60951e-06	Suggestive significance	0.125629	8	Brain-mMeta	Alzheimer's disease
	ebi-a-GCST90027158	Alzheimer's disease	cg13350775	11		60043430	rs11230187	11	59967831	T	C	0.594433	0.0768	0.0085	1.33813e-19	-0.346192	0.0628912	3.69973e-08	-0.221842	0.0471913	2.59006e-06	Suggestive significance	0.871044	17	Brain-mMeta	Alzheimer's disease
	ebi-a-GCST90027158	Alzheimer's disease	cg00063535	12	TPCN1	113729491	rs61932117	12	113746106	A	G	0.919483	-0.0736	0.016	4.532e-06	-2.25317	0.0601131	1.79938e-307	0.0326651	0.00715439	4.97723e-06	Suggestive significance	0.093373	11	Brain-mMeta	Alzheimer's disease
	ebi-a-GCST90027158	Alzheimer's disease	cg08898775	15	ADAM10	59042684	rs2250583	15	59050382	C	T	0.326044	-0.0579	0.0089	9.29394e-11	0.350881	0.0447553	4.50601e-15	-0.165013	0.0329602	5.5445e-07	Suggestive significance	0.0850496	20	Brain-mMeta	Alzheimer's disease
	ebi-a-GCST90027158	Alzheimer's disease	cg02747950	15	RAB8B	63526883	rs11858666	15	63526239	G	C	0.39165	-0.0536	0.0084	1.327e-10	-0.48011	0.0424954	1.34381e-29	0.111641	0.0200937	2.75971e-08	Bonferroni (alpha=0.05)	0.753897	20	Brain-mMeta	Alzheimer's disease
	ebi-a-GCST90027158	Alzheimer's disease	cg06295223	16	PRDM7	90143751	rs34101249	16	90148721	G	T	0.831014	-0.0596	0.0114	1.629e-07	-0.699083	0.0688794	3.33494e-24	0.0852546	0.0183434	3.35665e-06	Suggestive significance	0.190339	19	Brain-mMeta	Alzheimer's disease
	ebi-a-GCST90027158	Alzheimer's disease	cg05270750	16	PRDM7	90143788	rs34101249	16	90148721	G	T	0.831014	-0.0596	0.0114	1.629e-07	-0.652726	0.0697211	7.82763e-21	0.0913094	0.020004	5.00546e-06	Suggestive significance	0.305487	15	Brain-mMeta	Alzheimer's disease
	ebi-a-GCST90027158	Alzheimer's disease	cg04298253	16	PRDM7	90143815	rs34101249	16	90148721	G	T	0.831014	-0.0596	0.0114	1.629e-07	-0.668652	0.0694089	5.77206e-22	0.0891346	0.0193981	4.32712e-06	Suggestive significance	0.324649	17	Brain-mMeta	Alzheimer's disease
	ebi-a-GCST90027158	Alzheimer's disease	cg16611967	16		90144006	rs62054657	16	90140324	A	G	0.05666	0.0947	0.0167	1.43999e-08	0.647958	0.0817654	2.28893e-15	0.146152	0.0316922	3.99608e-06	Suggestive significance	0.126146	8	Brain-mMeta	Alzheimer's disease
	ebi-a-GCST90027158	Alzheimer's disease	cg17514665	17	SERPINF2	1657533	rs9912287	17	1630992	G	A	0.805169	-0.047	0.01	2.39602e-06	-1.50186	0.0405187	9.9994e-301	0.0312946	0.00671174	3.12141e-06	Suggestive significance	0.089475	20	Brain-mMeta	Alzheimer's disease
	ebi-a-GCST90027158	Alzheimer's disease	cg14275842	17	CHRNE	4802813	rs2277681	17	4793052	C	T	0.904573	-0.0755	0.0148	3.45502e-07	-1.00986	0.105953	1.55492e-21	0.074763	0.0166227	6.87085e-06	Suggestive significance	0.472475	20	Brain-mMeta	Alzheimer's disease
	ebi-a-GCST90027158	Alzheimer's disease	cg09036188	17	CHRNE	4802888	rs72835021	17	4753734	A	G	0.903579	-0.074	0.014	1.185e-07	-0.909363	0.108431	5.00695e-17	0.0813756	0.018198	7.76115e-06	Suggestive significance	0.106818	20	Brain-mMeta	Alzheimer's disease
	ebi-a-GCST90027158	Alzheimer's disease	cg27244773	17	ARHGAP27	43483116	rs56220387	17	43476807	A	G	0.808151	0.0478	0.0104	4.48301e-06	1.47319	0.0394997	1.89384e-304	0.0324467	0.00711294	5.07541e-06	Suggestive significance	0.0842877	7	Brain-mMeta	Alzheimer's disease
	ebi-a-GCST90027158	Alzheimer's disease	cg10094238	17	ARHGAP27	43483251	rs56220387	17	43476807	A	G	0.808151	0.0478	0.0104	4.48301e-06	1.46142	0.0396192	7.5749e-298	0.032708	0.00717141	5.09385e-06	Suggestive significance	0.870903	7	Brain-mMeta	Alzheimer's disease
	ebi-a-GCST90027158	Alzheimer's disease	cg11189268	17	ARHGAP27	43483453	rs56220387	17	43476807	A	G	0.808151	0.0478	0.0104	4.48301e-06	1.47876	0.0394371	1.04603e-307	0.0323244	0.00708557	5.06662e-06	Suggestive significance	0.324432	7	Brain-mMeta	Alzheimer's disease
ARHGAP27	ebi-a-GCST90027158	Alzheimer's disease	cg27060340	17	ARHGAP27	43502999	rs62065376	17	43521161	G	C	0.194831	-0.0506	0.0104	1.04901e-06	-1.48611	0.0674567	1.46483e-107	0.0340485	0.00716675	2.02507e-06	Suggestive significance	0.840927	7	Brain-mMeta	Alzheimer's disease
	ebi-a-GCST90027158	Alzheimer's disease	cg14260695	17		43506184	rs62064641	17	43488792	T	C	0.803181	0.0468	0.0103	6.21599e-06	1.42528	0.0381929	8.40472e-305	0.0328357	0.00728002	6.47116e-06	Suggestive significance	0.0707298	6	Brain-mMeta	Alzheimer's disease
ARHGAP27	ebi-a-GCST90027158	Alzheimer's disease	cg22458832	17	ARHGAP27	43506497	rs62065379	17	43525365	T	C	0.193837	-0.0508	0.0104	9.89601e-07	-0.92534	0.0850913	1.52212e-27	0.0548988	0.0123208	8.35956e-06	Suggestive significance	0.323173	4	Brain-mMeta	Alzheimer's disease
ARHGAP27	ebi-a-GCST90027158	Alzheimer's disease	cg18124852	17	ARHGAP27	43506540	rs113575082	17	43524526	T	C	0.193837	-0.0507	0.0104	9.977e-07	-0.954574	0.0837663	4.3937e-30	0.0531127	0.01185	7.39144e-06	Suggestive significance	0.429168	4	Brain-mMeta	Alzheimer's disease
LOC644172	ebi-a-GCST90027158	Alzheimer's disease	cg22968622	17	LOC644172	43663579	rs451737	17	43683392	G	A	0.241551	-0.0507	0.0099	3.34403e-07	1.20133	0.0530035	9.8762e-114	-0.0422031	0.00844858	5.87487e-07	Suggestive significance	0.971281	5	Brain-mMeta	Alzheimer's disease
CRHR1	ebi-a-GCST90027158	Alzheimer's disease	cg23762722	17	CRHR1	43817897	rs62054387	17	43805525	C	A	0.239563	-0.0526	0.0098	7.26206e-08	-0.642357	0.080912	2.03878e-15	0.0818859	0.0184158	8.72817e-06	Suggestive significance	0.226787	6	Brain-mMeta	Alzheimer's disease
	ebi-a-GCST90027158	Alzheimer's disease	cg00025823	17	CRHR1	43909151	rs878888	17	43912635	G	A	0.239563	-0.0535	0.0098	3.98896e-08	0.947229	0.0762517	1.97542e-35	-0.0564805	0.0113009	5.79694e-07	Suggestive significance	0.438354	8	Brain-mMeta	Alzheimer's disease
	ebi-a-GCST90027158	Alzheimer's disease	cg11117266	17	MAPT	43971461	rs62063845	17	44071294	C	T	0.240557	-0.0542	0.0098	3.03201e-08	-0.593081	0.0741327	1.24162e-15	0.0913872	0.0200879	5.3809e-06	Suggestive significance	0.842595	6	Brain-mMeta	Alzheimer's disease
	ebi-a-GCST90027158	Alzheimer's disease	cg16520312	17	MAPT	43971471	rs3785884	17	44057595	A	G	0.250497	-0.0552	0.0097	1.31801e-08	-0.767694	0.0707765	2.06651e-27	0.0719036	0.0142686	4.67278e-07	Suggestive significance	0.756224	10	Brain-mMeta	Alzheimer's disease
	ebi-a-GCST90027158	Alzheimer's disease	cg10224600	17	MAPT	43975063	rs17652121	17	44073973	C	T	0.240557	-0.0542	0.0098	3.07603e-08	1.50186	0.0405187	9.9994e-301	-0.0360887	0.0065975	4.49895e-08	Genome-wide significance	0.0709634	13	Brain-mMeta	Alzheimer's disease
	ebi-a-GCST90027158	Alzheimer's disease	cg20888521	17	MAPT	43977917	rs17652121	17	44073973	C	T	0.240557	-0.0542	0.0098	3.07603e-08	1.50186	0.0405187	9.9994e-301	-0.0360887	0.0065975	4.49895e-08	Genome-wide significance	0.158921	18	Brain-mMeta	Alzheimer's disease
	ebi-a-GCST90027158	Alzheimer's disease	cg22291189	17	MAPT	43978251	rs17652121	17	44073973	C	T	0.240557	-0.0542	0.0098	3.07603e-08	-1.50186	0.0405187	9.9994e-301	0.0360887	0.0065975	4.49895e-08	Genome-wide significance	0.288016	12	Brain-mMeta	Alzheimer's disease
	ebi-a-GCST90027158	Alzheimer's disease	cg12633764	17	MAPT	43978756	rs62063859	17	44078616	A	G	0.240557	-0.0549	0.0098	2.14699e-08	-0.599497	0.0740645	5.76154e-16	0.0915768	0.0198803	4.097e-06	Suggestive significance	0.0875985	7	Brain-mMeta	Alzheimer's disease
	ebi-a-GCST90027158	Alzheimer's disease	cg26163368	17	MAPT	44026652	rs62063296	17	44046202	T	C	0.240557	-0.0543	0.0098	2.929e-08	0.65739	0.054244	8.36573e-34	-0.0825994	0.0163916	4.67655e-07	Suggestive significance	0.611397	15	Brain-mMeta	Alzheimer's disease
	ebi-a-GCST90027158	Alzheimer's disease	cg17569492	17	MAPT	44026659	rs17650872	17	44039516	T	G	0.240557	-0.0544	0.0098	2.79402e-08	0.6682	0.0546684	2.34869e-34	-0.0814127	0.0161079	4.32177e-07	Suggestive significance	0.640458	11	Brain-mMeta	Alzheimer's disease
	ebi-a-GCST90027158	Alzheimer's disease	cg05772917	17	MAPT	44027251	rs17650872	17	44039516	T	G	0.240557	-0.0544	0.0098	2.79402e-08	1.35915	0.0361833	0	-0.0400251	0.00728871	3.98801e-08	Genome-wide significance	0.213977	19	Brain-mMeta	Alzheimer's disease
	ebi-a-GCST90027158	Alzheimer's disease	cg01640727	17	MAPT	44029468	rs55780945	17	44040120	T	C	0.240557	-0.0543	0.0098	2.89301e-08	-0.706841	0.0539744	3.47763e-39	0.0768207	0.0150544	3.34535e-07	Suggestive significance	0.326819	10	Brain-mMeta	Alzheimer's disease
	ebi-a-GCST90027158	Alzheimer's disease	cg00846647	17	MAPT	44060252	rs55907036	17	44042366	A	G	0.240557	-0.0546	0.0098	2.53198e-08	-1.43279	0.0350473	0	0.0381075	0.00690304	3.3823e-08	Bonferroni (alpha=0.05)	0.197681	20	Brain-mMeta	Alzheimer's disease
MAPT	ebi-a-GCST90027158	Alzheimer's disease	cg21705961	17	MAPT	44060775	rs3785884	17	44057595	A	G	0.250497	-0.0552	0.0097	1.31801e-08	-0.652588	0.0823327	2.25902e-15	0.0845863	0.0182981	3.78811e-06	Suggestive significance	0.552429	3	Brain-mMeta	Alzheimer's disease
	ebi-a-GCST90027158	Alzheimer's disease	cg01934064	17	MAPT	44064242	rs10445338	17	44067682	A	G	0.240557	-0.0545	0.0098	2.65601e-08	-1.43811	0.0344229	0	0.0378969	0.00687459	3.53574e-08	Genome-wide significance	0.27777	20	Brain-mMeta	Alzheimer's disease
	ebi-a-GCST90027158	Alzheimer's disease	cg05721485	17	MAPT	44071124	rs17651483	17	44058861	A	C	0.240557	-0.0544	0.0098	2.76803e-08	1.38501	0.0360822	0	-0.0392778	0.00714939	3.93221e-08	Genome-wide significance	0.193492	18	Brain-mMeta	Alzheimer's disease
	ebi-a-GCST90027158	Alzheimer's disease	cg01098886	17	MAPT	44076726	rs1991556	17	44083402	A	G	0.242545	-0.0549	0.0099	2.65699e-08	-0.52912	0.0559054	2.94812e-21	0.103757	0.0216854	1.71281e-06	Suggestive significance	0.752926	11	Brain-mMeta	Alzheimer's disease
	ebi-a-GCST90027158	Alzheimer's disease	cg07368061	17	MAPT	44090862	rs17574361	17	44108202	G	A	0.240557	-0.0549	0.0098	2.16401e-08	-1.36807	0.0360787	0	0.0401295	0.00724113	2.99227e-08	Bonferroni (alpha=0.05)	0.233512	17	Brain-mMeta	Alzheimer's disease
	ebi-a-GCST90027158	Alzheimer's disease	cg04571282	17	KIAA1267	44108753	rs62062271	17	44091988	C	T	0.248509	-0.056	0.0098	1.21501e-08	-0.597231	0.0542165	3.21129e-28	0.093766	0.0184855	3.92786e-07	Suggestive significance	0.132344	14	Brain-mMeta	Alzheimer's disease
	ebi-a-GCST90027158	Alzheimer's disease	cg18699337	17	KIAA1267	44159144	rs55987700	17	44161146	G	T	0.240557	-0.0532	0.0099	8.63296e-08	0.607244	0.0555883	8.8566e-28	-0.087609	0.018169	1.42201e-06	Suggestive significance	0.327188	7	Brain-mMeta	Alzheimer's disease
KANSL1	ebi-a-GCST90027158	Alzheimer's disease	cg11204664	17	KANSL1	44325454	rs2532349	17	44339473	G	A	0.246521	-0.0523	0.01	1.68601e-07	0.853811	0.0790039	3.18235e-27	-0.0612547	0.0130116	2.50513e-06	Suggestive significance	0.622626	4	Brain-mMeta	Alzheimer's disease
KANSL1	ebi-a-GCST90027158	Alzheimer's disease	cg01570182	17	KANSL1	44337453	rs2732715	17	44321527	T	C	0.241551	-0.0537	0.01	7.703e-08	0.926238	0.0778272	1.16631e-32	-0.0579765	0.0118445	9.84099e-07	Suggestive significance	0.41892	4	Brain-mMeta	Alzheimer's disease
LRRC37A	ebi-a-GCST90027158	Alzheimer's disease	cg15921436	17	LRRC37A	44337874	rs2732715	17	44321527	T	C	0.241551	-0.0537	0.01	7.703e-08	0.711261	0.0820141	4.23015e-18	-0.0754997	0.0165366	4.98058e-06	Suggestive significance	0.852318	4	Brain-mMeta	Alzheimer's disease
LRRC37A	ebi-a-GCST90027158	Alzheimer's disease	cg00593414	17	LRRC37A	44338538	rs2532343	17	44344097	C	G	0.250497	-0.0532	0.01	1.11199e-07	-0.76127	0.0819303	1.51886e-20	0.0698833	0.0151367	3.89684e-06	Suggestive significance	0.585076	5	Brain-mMeta	Alzheimer's disease
	ebi-a-GCST90027158	Alzheimer's disease	cg17911788	17		44343683	rs2532349	17	44339473	G	A	0.246521	-0.0523	0.01	1.68601e-07	-0.682414	0.0821109	9.49926e-17	0.0766397	0.017314	9.579e-06	Suggestive significance	0.688062	5	Brain-mMeta	Alzheimer's disease
LRRC37A	ebi-a-GCST90027158	Alzheimer's disease	cg18027529	17	LRRC37A	44344864	rs373695612	17	44360349	G	A	0.227634	-0.0595	0.0102	6.17504e-09	0.774973	0.0877602	1.04144e-18	-0.0767769	0.0157742	1.13163e-06	Suggestive significance	0.998762	6	Brain-mMeta	Alzheimer's disease
LRRC37A	ebi-a-GCST90027158	Alzheimer's disease	cg06680147	17	LRRC37A	44344931	rs62073157	17	44334052	A	G	0.241551	-0.0545	0.0099	3.65797e-08	1.08155	0.0740892	2.89709e-48	-0.0503909	0.00978282	2.59167e-07	Suggestive significance	0.421623	4	Brain-mMeta	Alzheimer's disease
	ebi-a-GCST90027158	Alzheimer's disease	cg16723994	17	BZRAP1	56401623	rs2680700	17	56440542	G	T	0.615308	0.0482	0.0084	9.90102e-09	0.49432	0.0614624	8.79286e-16	0.0975077	0.0208747	2.99585e-06	Suggestive significance	0.282264	20	Brain-mMeta	Alzheimer's disease
	ebi-a-GCST90027158	Alzheimer's disease	cg04903600	19	GPX4	1105746	rs8099951	19	1120272	C	T	0.763419	-0.0473	0.0103	4.45697e-06	-1.47158	0.0397017	1.00005e-300	0.0321424	0.00705282	5.17935e-06	Suggestive significance	0.359964	20	Brain-mMeta	Alzheimer's disease
	ebi-a-GCST90027158	Alzheimer's disease	cg23942508	19	CEACAM16	45201924	rs2965164	19	45202052	T	C	0.354871	-0.0519	0.0095	4.99505e-08	-0.399572	0.0439685	1.01177e-19	0.129889	0.0277409	2.83786e-06	Suggestive significance	0.151898	6	Brain-mMeta	Alzheimer's disease
TMEM106B	ebi-a-GCST90027158	Alzheimer's disease	8687_26	7	TMEM106B	12227318	rs3173615	7	12229791	G	C	0.40159	-0.0407	0.0082	7.65491e-07	-0.1116	0.00802906	6.37804e-44	0.364695	0.0780209	2.94915e-06	Suggestive significance	0.361107	20	deCODE	Alzheimer's disease
PILRA	ebi-a-GCST90027158	Alzheimer's disease	10816_150	7	PILRA	100383813	rs1859788	7	100374211	G	A	0.678926	0.0753	0.0088	1.44411e-17	-1.2992	0.00365	0	-0.0579587	0.00677536	1.18538e-17	Bonferroni (alpha=0.01)	0.406693	20	deCODE	Alzheimer's disease
PILRA	ebi-a-GCST90027158	Alzheimer's disease	6402_8	7	PILRA	100383813	rs1859788	7	100374211	G	A	0.678926	0.0753	0.0088	1.44411e-17	-1.3143	0.00361	0	-0.0572929	0.00669743	1.18426e-17	Bonferroni (alpha=0.01)	0.380436	20	deCODE	Alzheimer's disease
CTSH	ebi-a-GCST90027158	Alzheimer's disease	8465_52	15	CTSH	78935316	rs2289702	15	78944951	T	C	0.105368	-0.0639	0.0137	3.08496e-06	-1.458	0.008024	0	0.0438272	0.00939953	3.12091e-06	Suggestive significance	0.736139	20	deCODE	Alzheimer's disease
GRN	ebi-a-GCST90027158	Alzheimer's disease	4992_49	17	GRN	44349176	rs5848	17	44352876	T	C	0.301193	0.0646	0.0092	1.7559e-12	-0.2177	0.00936978	2.05201e-119	-0.296739	0.0441477	1.79869e-11	Bonferroni (alpha=0.01)	0.458591	20	deCODE	Alzheimer's disease
NSF	ebi-a-GCST90027158	Alzheimer's disease	13992_12	17	NSF	46674174	rs2696466	17	46212466	G	A	0.440358	-0.053	0.0085	3.88902e-10	0.1046	0.00809853	3.66e-38	-0.506692	0.0902358	1.96334e-08	Bonferroni (alpha=0.05)	0.0905391	9	deCODE	Alzheimer's disease
ACE	ebi-a-GCST90027158	Alzheimer's disease	10714_7	17	ACE	63487720	rs4353	17	63493061	G	A	0.434394	0.0547	0.0082	2.03283e-11	-0.6199	0.00586	0	-0.08824	0.0132542	2.78509e-11	Bonferroni (alpha=0.01)	0.0555913	20	deCODE	Alzheimer's disease
NDUFS2	ebi-a-GCST90027158	Alzheimer's disease	ENSG00000158864	1	NDUFS2	161175539	rs4379692	1	161186313	T	C	0.319085	0.0464	0.0087	9.30101e-08	-0.225171	0.00863498	6.71877e-150	-0.206066	0.0394372	1.73998e-07	Suggestive significance	0.0574844	20	eQTLGene	Alzheimer's disease
OTULIN-DT	ebi-a-GCST90027158	Alzheimer's disease	ENSG00000261360	5	OTULIN-DT	14663315	rs6554856	5	14654464	A	G	0.0705765	0.0824	0.016	2.81397e-07	0.278257	0.0205611	9.95924e-42	0.296129	0.0615235	1.48486e-06	Suggestive significance	0.640126	20	eQTLGene	Alzheimer's disease
OTULIN	ebi-a-GCST90027158	Alzheimer's disease	ENSG00000154124	5	OTULIN	14682296	rs6554856	5	14654464	A	G	0.0705765	0.0824	0.016	2.81397e-07	0.363457	0.016498	1.47272e-107	0.226712	0.0452086	5.30888e-07	Suggestive significance	0.358847	20	eQTLGene	Alzheimer's disease
ZKSCAN8P1	ebi-a-GCST90027158	Alzheimer's disease	ENSG00000226314	6	ZKSCAN8P1	28133465	rs1654774	6	28096280	G	A	0.439364	0.0371	0.0082	6.06206e-06	0.192657	0.00890456	8.2704e-104	0.19257	0.0434833	9.48484e-06	Suggestive significance	0.0504511	20	eQTLGene	Alzheimer's disease
TRIM24	ebi-a-GCST90027158	Alzheimer's disease	ENSG00000122779	7	TRIM24	138209908	rs1973325	7	137879428	A	G	0.306163	-0.04	0.0089	6.28405e-06	0.441947	0.00831999	0	-0.0905086	0.0202101	7.52114e-06	Suggestive significance	0.274051	20	eQTLGene	Alzheimer's disease
TAS2R60	ebi-a-GCST90027158	Alzheimer's disease	ENSG00000185899	7	TAS2R60	143141024	rs11771145	7	143110762	A	G	0.362823	-0.0604	0.0085	1.29211e-12	0.167972	0.00936057	5.28894e-72	-0.359584	0.0544269	3.92869e-11	Bonferroni (alpha=0.01)	0.238665	20	eQTLGene	Alzheimer's disease
TP53INP1	ebi-a-GCST90027158	Alzheimer's disease	ENSG00000164938	8	TP53INP1	95949919	rs10956933	8	95967688	G	C	0.56163	0.0452	0.0081	2.67399e-08	-0.253174	0.00783716	6.08707e-229	-0.178533	0.0324676	3.82363e-08	Genome-wide significance	0.11984	20	eQTLGene	Alzheimer's disease
DNTT	ebi-a-GCST90027158	Alzheimer's disease	ENSG00000107447	10	DNTT	98081203	rs117699776	10	98048265	G	A	0.0308151	-0.1146	0.0216	1.09199e-07	0.26458	0.0190699	9.08012e-44	-0.43314	0.0874045	7.21153e-07	Suggestive significance	0.997522	20	eQTLGene	Alzheimer's disease
PLEKHA1	ebi-a-GCST90027158	Alzheimer's disease	ENSG00000107679	10	PLEKHA1	124163039	rs5013920	10	124154793	A	T	0.467197	-0.0375	0.0081	4.06097e-06	-0.391322	0.00764985	0	0.095829	0.0207837	4.01151e-06	Suggestive significance	0.0645972	20	eQTLGene	Alzheimer's disease
RITA1	ebi-a-GCST90027158	Alzheimer's disease	ENSG00000139405	12	RITA1	113626752	rs2303616	12	113729956	A	G	0.0934394	0.0727	0.0156	3.18698e-06	-0.627658	0.0158023	0	-0.115827	0.0250248	3.68312e-06	Suggestive significance	0.225057	20	eQTLGene	Alzheimer's disease
ENSG00000211936	ebi-a-GCST90027158	Alzheimer's disease	ENSG00000211936	14	ENSG00000211936	106478356	rs74091715	14	107093736	G	C	0.158052	-0.06	0.0121	7.27294e-07	1.04669	0.0242922	0	-0.0573235	0.0116365	8.386e-07	Suggestive significance	0.108634	20	eQTLGene	Alzheimer's disease
APH1B	ebi-a-GCST90027158	Alzheimer's disease	ENSG00000138613	15	APH1B	63584771	rs75763893	15	63571820	T	C	0.132207	0.1092	0.012	7.89042e-20	0.495891	0.0128297	0	0.22021	0.0248605	8.15954e-19	Bonferroni (alpha=0.01)	0.0707464	20	eQTLGene	Alzheimer's disease
CIAO2A	ebi-a-GCST90027158	Alzheimer's disease	ENSG00000166797	15	CIAO2A	64375487	rs332262	15	64382897	T	C	0.185885	0.0473	0.01	2.06001e-06	-0.164654	0.010155	4.01553e-59	-0.28727	0.0632651	5.60595e-06	Suggestive significance	0.143513	20	eQTLGene	Alzheimer's disease
PPP4C	ebi-a-GCST90027158	Alzheimer's disease	ENSG00000149923	16	PPP4C	30091998	rs12596543	16	30029135	G	A	0.467197	-0.0507	0.0081	4.99896e-10	-0.203013	0.00866394	2.01728e-121	0.249737	0.0412978	1.47362e-09	Bonferroni (alpha=0.01)	0.155871	20	eQTLGene	Alzheimer's disease
BCKDK	ebi-a-GCST90027158	Alzheimer's disease	ENSG00000103507	16	BCKDK	31120769	rs4889619	16	31128615	T	C	0.393638	0.0393	0.0084	2.751e-06	0.253408	0.00818436	1.72476e-210	0.155086	0.0335244	3.72692e-06	Suggestive significance	0.410289	20	eQTLGene	Alzheimer's disease
KAT8	ebi-a-GCST90027158	Alzheimer's disease	ENSG00000103510	16	KAT8	31134894	rs1060506	16	31133449	T	C	0.296223	-0.0532	0.0091	4.20301e-09	0.245484	0.00933548	2.14196e-152	-0.216715	0.0379747	1.15108e-08	Bonferroni (alpha=0.05)	0.216094	20	eQTLGene	Alzheimer's disease
PRSS36	ebi-a-GCST90027158	Alzheimer's disease	ENSG00000178226	16	PRSS36	31155830	rs78924645	16	31154358	A	G	0.289264	-0.0565	0.0092	7.71099e-10	0.13901	0.00947438	9.71428e-49	-0.406445	0.0717459	1.46968e-08	Bonferroni (alpha=0.05)	0.224435	20	eQTLGene	Alzheimer's disease
ENSG00000261218	ebi-a-GCST90027158	Alzheimer's disease	ENSG00000261218	16	ENSG00000261218	81786582	rs12446759	16	81773003	G	A	0.380716	-0.0587	0.0084	3.59584e-12	-0.643825	0.0175677	4.86999e-294	0.0911739	0.0132821	6.67627e-12	Bonferroni (alpha=0.01)	0.0807468	20	eQTLGene	Alzheimer's disease
KANSL1-AS1	ebi-a-GCST90027158	Alzheimer's disease	ENSG00000214401	17	KANSL1-AS1	44272515	rs2532233	17	44273218	T	C	0.242545	-0.0545	0.0099	3.586e-08	1.23977	0.017403	0	-0.0439599	0.00800918	4.04933e-08	Genome-wide significance	0.0943944	20	eQTLGene	Alzheimer's disease
ENSG00000262539	ebi-a-GCST90027158	Alzheimer's disease	ENSG00000262539	17	ENSG00000262539	44337444	rs199439	17	44793503	G	A	0.224652	-0.059	0.01	3.13098e-09	0.574644	0.0133218	0	-0.102672	0.0175641	5.04827e-09	Bonferroni (alpha=0.01)	0.262385	20	eQTLGene	Alzheimer's disease
ENSG00000261575	ebi-a-GCST90027158	Alzheimer's disease	ENSG00000261575	17	ENSG00000261575	44345231	rs2532233	17	44273218	T	C	0.242545	-0.0545	0.0099	3.586e-08	0.907197	0.0249268	5.20127e-290	-0.0600752	0.0110369	5.23513e-08	Suggestive significance	0.143068	20	eQTLGene	Alzheimer's disease
ACE	ebi-a-GCST90027158	Alzheimer's disease	ENSG00000159640	17	ACE	61576813	rs4277405	17	61548918	C	T	0.369781	-0.0675	0.0084	7.23769e-16	0.0748534	0.00878519	1.58999e-17	-0.901763	0.154254	5.03685e-09	Bonferroni (alpha=0.01)	0.569483	19	eQTLGene	Alzheimer's disease
SIGLEC11	ebi-a-GCST90027158	Alzheimer's disease	ENSG00000161640	19	SIGLEC11	50458335	rs10405621	19	50455351	T	C	0.243539	0.045	0.0101	8.87605e-06	0.521969	0.0100885	0	0.086212	0.0194214	9.03707e-06	Suggestive significance	0.177693	20	eQTLGene	Alzheimer's disease
ENSG00000228601	ebi-a-GCST90027158	Alzheimer's disease	ENSG00000228601	20	ENSG00000228601	55034561	rs17462136	20	54987216	C	G	0.0884692	-0.1189	0.0147	5.81835e-16	-0.436809	0.0364901	5.06612e-33	0.272201	0.0406153	2.05673e-11	Bonferroni (alpha=0.01)	0.0810962	20	eQTLGene	Alzheimer's disease
FCER1G	ebi-a-GCST90027158	Alzheimer's disease	ENSG00000158869	1	FCER1G	161185024	rs2070901	1	161185058	T	G	0.269384	-0.0527	0.0092	1.196e-08	0.18151	0.0128609	3.14509e-45	-0.290342	0.0547017	1.10997e-07	Suggestive significance	0.0720964	20	GTEx	Alzheimer's disease
INPP5D	ebi-a-GCST90027158	Alzheimer's disease	ENSG00000168918	2	INPP5D	233924677	rs6715767	2	234074817	A	G	0.432406	0.06	0.0082	3.30522e-13	-0.171861	0.0212248	5.62562e-16	-0.349119	0.0643082	5.67185e-08	Suggestive significance	0.325652	20	GTEx	Alzheimer's disease
FAM105B	ebi-a-GCST90027158	Alzheimer's disease	ENSG00000154124	5	OTULIN	14664773	rs250435	5	14664821	A	G	0.929423	-0.0813	0.0161	4.24796e-07	-0.441578	0.0363256	5.32255e-34	0.184112	0.0394808	3.11116e-06	Suggestive significance	0.997743	15	GTEx	Alzheimer's disease
HLA-DRB9	ebi-a-GCST90027158	Alzheimer's disease	ENSG00000196301	6	ENSG00000196301	32427598	rs9271418	6	32587832	G	A	0.66501	-0.0432	0.009	1.7e-06	0.654765	0.044074	6.35801e-50	-0.0659779	0.0144451	4.93561e-06	Suggestive significance	0.567143	20	GTEx	Alzheimer's disease
HLA-DRB1	ebi-a-GCST90027158	Alzheimer's disease	ENSG00000196126	6	HLA-DRB1	32546546	rs9271465	6	32588554	T	C	0.2833	-0.0439	0.0091	1.253e-06	-0.212802	0.018811	1.13662e-29	0.206295	0.0464887	9.09968e-06	Suggestive significance	0.0537857	20	GTEx	Alzheimer's disease
EPHA1-AS1	ebi-a-GCST90027158	Alzheimer's disease	ENSG00000229153	7	EPHA1-AS1	143104906	rs11769559	7	143111296	C	T	0.427435	-0.0695	0.0085	3.99669e-16	0.966641	0.0455727	7.56082e-100	-0.0718985	0.00942405	2.36117e-14	Bonferroni (alpha=0.01)	0.0546557	20	GTEx	Alzheimer's disease
TAS2R60	ebi-a-GCST90027158	Alzheimer's disease	ENSG00000185899	7	TAS2R60	143140546	rs11769559	7	143111296	C	T	0.427435	-0.0695	0.0085	3.99669e-16	0.67866	0.0423787	1.01771e-57	-0.102408	0.0140628	3.28451e-13	Bonferroni (alpha=0.01)	0.110112	20	GTEx	Alzheimer's disease
TP53INP1	ebi-a-GCST90027158	Alzheimer's disease	ENSG00000164938	8	TP53INP1	95938200	rs896853	8	95960855	C	G	0.560636	0.0447	0.0081	3.69896e-08	-0.108717	0.0130532	8.16952e-17	-0.411159	0.089376	4.21821e-06	Suggestive significance	0.454518	20	GTEx	Alzheimer's disease
IGHGP	ebi-a-GCST90027158	Alzheimer's disease	ENSG00000253755	14	ENSG00000253755	106130970	rs7150765	14	106232168	G	T	0.652087	-0.0582	0.0108	6.55104e-08	0.2053	0.0234352	1.94654e-18	-0.283488	0.0617623	4.43286e-06	Suggestive significance	0.0608212	20	GTEx	Alzheimer's disease
IGHG3	ebi-a-GCST90027158	Alzheimer's disease	ENSG00000211897	14	IGHG3	106235439	rs74093865	14	106236143	A	G	0.343936	0.0611	0.011	2.72998e-08	-0.180119	0.0233576	1.24473e-14	-0.33922	0.0752643	6.57349e-06	Suggestive significance	0.637972	20	GTEx	Alzheimer's disease
LACTB	ebi-a-GCST90027158	Alzheimer's disease	ENSG00000103642	15	LACTB	63413999	rs4775633	15	63437746	A	G	0.49006	0.0424	0.0081	1.78299e-07	0.144487	0.0160676	2.41749e-19	0.293452	0.0648667	6.07036e-06	Suggestive significance	0.177283	20	GTEx	Alzheimer's disease
CTSH	ebi-a-GCST90027158	Alzheimer's disease	ENSG00000103811	15	CTSH	79213400	rs2289702	15	79237293	T	C	0.105368	-0.0639	0.0137	3.08496e-06	-0.654096	0.0444715	5.71014e-49	0.0976921	0.0219729	8.74704e-06	Suggestive significance	0.918671	20	GTEx	Alzheimer's disease
[truncated: 759 more rows]

## Sheet: Table S9.model performance
Table S9. Performance metrics of machine learning models.
[truncated: 271 more rows]

## Sheet: Table S10.Gene_VIP_all
Table S10. Summary of gene prioritization and feature importance scores.
[truncated: 282 more rows]

[truncated: 8 more sheets: Table S11.Gene_DE_all, Table S12.TopGene_scRNA, Table S13.Gene_evidence_rank, Table S14.PPI, Table S15.PPI GO-KEGG, Table S16.Drug enrich, {FCF60F46-764F-AF06-1B71}, Table S17.dock]
